# Supplementary material for: Radical Ring Opening Polymerization of Cyclic Ketene Acetals Derived From d-Glucal
Source: ACS Macro Lett. 2023 Oct 12;12(11):1443–9. doi: 10.1021/acsmacrolett.3c00397 (PMC10666543; doi:10.1021/acsmacrolett.3c00397)
Supplement: Supplementary file 2 — mz3c00397_si_002.cif [file mz3c00397_si_002.cif]

 
data_e19ab1
 
_audit_creation_method            'SHELXL-2018/3'
_shelx_SHELXL_version_number      '2018/3'
_chemical_name_systematic         ?
_chemical_name_common             ?
_chemical_melting_point           ?
_chemical_formula_moiety          'C8 H11 Br O3'
_chemical_formula_sum
 'C8 H11 Br O3' 
_chemical_formula_weight          235.08

loop_
 _atom_type_symbol
 _atom_type_description
 _atom_type_scat_dispersion_real
 _atom_type_scat_dispersion_imag
 _atom_type_scat_source
 'C'  'C'   0.0033   0.0016
 'International Tables Vol C Tables 4.2.6.8 and 6.1.1.4'
 'H'  'H'   0.0000   0.0000
 'International Tables Vol C Tables 4.2.6.8 and 6.1.1.4'
 'O'  'O'   0.0106   0.0060
 'International Tables Vol C Tables 4.2.6.8 and 6.1.1.4'
 'Br'  'Br'  -0.2901   2.4595
 'International Tables Vol C Tables 4.2.6.8 and 6.1.1.4'
 
_space_group_crystal_system       orthorhombic
_space_group_IT_number            19
_space_group_name_H-M_alt         'P 21 21 21'
_space_group_name_Hall            'P 2ac 2ab'
 
_shelx_space_group_comment
;
The symmetry employed for this shelxl refinement is uniquely defined
by the following loop, which should always be used as a source of
symmetry information in preference to the above space-group names.
They are only intended as comments.
;
 
loop_
 _space_group_symop_operation_xyz
 'x, y, z'
 '-x+1/2, -y, z+1/2'
 '-x, y+1/2, -z+1/2'
 'x+1/2, -y+1/2, -z'
 
_cell_length_a                    7.4646(3)
_cell_length_b                    7.7208(3)
_cell_length_c                    15.7512(6)
_cell_angle_alpha                 90
_cell_angle_beta                  90
_cell_angle_gamma                 90
_cell_volume                      907.78(6)
_cell_formula_units_Z             4
_cell_measurement_temperature     150(2)
_cell_measurement_reflns_used   6415
_cell_measurement_theta_min     3.6990
_cell_measurement_theta_max     28.2100
 
_exptl_crystal_description        block
_exptl_crystal_colour             colourless
_exptl_crystal_density_meas       ?
_exptl_crystal_density_method     ?
_exptl_crystal_density_diffrn     1.720          
_exptl_crystal_F_000              472
_exptl_transmission_factor_min    ?
_exptl_transmission_factor_max    ?
_exptl_crystal_size_max           0.446
_exptl_crystal_size_mid           0.269
_exptl_crystal_size_min           0.168
_exptl_absorpt_coefficient_mu     4.493
_shelx_estimated_absorpt_T_min    0.239
_shelx_estimated_absorpt_T_max    0.519
_exptl_absorpt_correction_T_min                   0.64489
_exptl_absorpt_correction_T_max                   1.00000
_exptl_absorpt_correction_type            multi-scan
_exptl_absorpt_process_details
;
CrysAlisPro 1.171.40.57a (Rigaku Oxford Diffraction, 2019)
Empirical absorption correction using spherical harmonics,
 implemented in SCALE3 ABSPACK scaling algorithm.
;
_oxdiff_exptl_absorpt_empirical_full_min           0.813
_oxdiff_exptl_absorpt_empirical_full_max           1.554
_oxdiff_exptl_absorpt_empirical_details
;
Empirical correction (ABSPACK) includes:
- Absorption correction using spherical harmonics
- Frame scaling
;
_diffrn_ambient_temperature 150.01(10) 
_diffrn_ambient_environment N~2~
_diffrn_source 'fine-focus sealed X-ray tube'
_diffrn_source_type 'Enhance (Mo) X-ray Source'
_diffrn_radiation_probe x-ray
_diffrn_radiation_type 'Mo K\a'
_diffrn_radiation_wavelength 0.71073
_diffrn_radiation_monochromator graphite
_diffrn_measurement_device 'four-circle diffractometer'
_diffrn_measurement_device_type 'New Xcalibur, EosS2'
_diffrn_measurement_method '\w scans'
_diffrn_detector 'CCD plate'
_diffrn_detector_type EosS2
_diffrn_detector_area_resol_mean 8.0734
_diffrn_reflns_number             15936
_diffrn_reflns_av_unetI/netI      0.0279
_diffrn_reflns_av_R_equivalents   0.0348
_diffrn_reflns_limit_h_min        -10
_diffrn_reflns_limit_h_max        10
_diffrn_reflns_limit_k_min        -10
_diffrn_reflns_limit_k_max        10
_diffrn_reflns_limit_l_min        -20
_diffrn_reflns_limit_l_max        20
_diffrn_reflns_theta_min          3.696
_diffrn_reflns_theta_max          30.361
_diffrn_reflns_theta_full         25.242
_diffrn_measured_fraction_theta_max   0.938
_diffrn_measured_fraction_theta_full  0.997
_diffrn_reflns_Laue_measured_fraction_max    0.938
_diffrn_reflns_Laue_measured_fraction_full   0.997
_diffrn_reflns_point_group_measured_fraction_max   0.913
_diffrn_reflns_point_group_measured_fraction_full  0.998
_reflns_number_total              2499
_reflns_number_gt                 2234
_reflns_threshold_expression      'I > 2\s(I)'
_reflns_Friedel_coverage          0.674
_reflns_Friedel_fraction_max      0.879
_reflns_Friedel_fraction_full     1.000
 
_reflns_special_details
;
 Reflections were merged by SHELXL according to the crystal
 class for the calculation of statistics and refinement.
 
 _reflns_Friedel_fraction is defined as the number of unique
 Friedel pairs measured divided by the number that would be
 possible theoretically, ignoring centric projections and
 systematic absences.
;
 
_computing_data_collection     'CrysAlisPro 1.171.40.57a (Rigaku OD, 2019)'
_computing_cell_refinement     'CrysAlisPro 1.171.40.57a (Rigaku OD, 2019)'
_computing_data_reduction      'CrysAlisPro 1.171.40.57a (Rigaku OD, 2019)'
_computing_structure_solution     
; 
 SHELXT
 Sheldrick, G. M. (2008). Acta Cryst. A64, 112-122.
;
_computing_structure_refinement   
;
 SHELXL-2018/3 (Sheldrick, 2018)
 Sheldrick GM (2008) Acta Crystallogr A64:112--122 and 
 C. B. H\"ubschle, G. M. Sheldrick and B. Dittrich
 ShelXle: a Qt graphical user interface for SHELXL
 J. Appl. Cryst., 44, (2011) 1281-1284.
;
_computing_molecular_graphics  

'ORTEP3 for Windows - Farrugia, L. J. J. Appl. Crystallogr. 1997, 30, 565'

_computing_publication_material    
;
 'WinGX publication routines, Farrugia, 
 L. J., J. Appl. Crystallogr., 1999, 32, 837-838
; 
_refine_special_details           ?
_refine_ls_structure_factor_coef  Fsqd
_refine_ls_matrix_type            full
_refine_ls_weighting_scheme       calc
_refine_ls_weighting_details
'w=1/[\s^2^(Fo^2^)+(0.0228P)^2^+0.1310P] where P=(Fo^2^+2Fc^2^)/3'
_atom_sites_solution_primary      ?
_atom_sites_solution_secondary    ?
_atom_sites_solution_hydrogens    geom
_refine_ls_hydrogen_treatment     constr
_refine_ls_extinction_method      none
_refine_ls_extinction_coef        .
_refine_ls_abs_structure_details
;
 Flack x determined using 812 quotients [(I+)-(I-)]/[(I+)+(I-)]
 (Parsons, Flack and Wagner, Acta Cryst. B69 (2013) 249-259).
;
_refine_ls_abs_structure_Flack    -0.005(5)
_chemical_absolute_configuration  ad
_refine_ls_number_reflns          2499
_refine_ls_number_parameters      109
_refine_ls_number_restraints      0
_refine_ls_R_factor_all           0.0367
_refine_ls_R_factor_gt            0.0285
_refine_ls_wR_factor_ref          0.0513
_refine_ls_wR_factor_gt           0.0493
_refine_ls_goodness_of_fit_ref    1.079
_refine_ls_restrained_S_all       1.079
_refine_ls_shift/su_max           0.001
_refine_ls_shift/su_mean          0.000
 
loop_
 _atom_site_label
 _atom_site_type_symbol
 _atom_site_fract_x
 _atom_site_fract_y
 _atom_site_fract_z
 _atom_site_U_iso_or_equiv
 _atom_site_adp_type
 _atom_site_occupancy
 _atom_site_site_symmetry_order  
 _atom_site_calc_flag
 _atom_site_refinement_flags_posn
 _atom_site_refinement_flags_adp
 _atom_site_refinement_flags_occupancy
 _atom_site_disorder_assembly
 _atom_site_disorder_group
Br Br 0.81159(4) 1.03250(4) 0.23299(2) 0.03529(10) Uani 1 1 d . . . . .
O1 O 0.6507(3) 0.6881(2) 0.32463(13) 0.0256(4) Uani 1 1 d . . . . .
O2 O 0.6980(3) 0.3132(2) 0.46238(12) 0.0263(4) Uani 1 1 d . . . . .
O3 O 0.7457(2) 0.7818(2) 0.45897(13) 0.0243(4) Uani 1 1 d . . . . .
C1 C 0.7315(4) 0.9810(4) 0.34727(19) 0.0302(6) Uani 1 1 d . . . . .
H1A H 0.792758 1.058826 0.387919 0.036 Uiso 1 1 calc R U . . .
H1B H 0.600992 1.002145 0.351592 0.036 Uiso 1 1 calc R U . . .
C2 C 0.7712(3) 0.7947(3) 0.37002(17) 0.0226(6) Uani 1 1 d . . . . .
H2 H 0.897620 0.765081 0.354868 0.027 Uiso 1 1 calc R U . . .
C3 C 0.6759(4) 0.5076(3) 0.34459(17) 0.0252(6) Uani 1 1 d . . . . .
H3A H 0.796469 0.469268 0.326394 0.030 Uiso 1 1 calc R U . . .
H3B H 0.585387 0.436363 0.314726 0.030 Uiso 1 1 calc R U . . .
C4 C 0.6560(3) 0.4871(3) 0.43927(17) 0.0203(6) Uani 1 1 d . . . . .
H4 H 0.530352 0.514892 0.456549 0.024 Uiso 1 1 calc R U . . .
C5 C 0.6670(4) 0.2815(4) 0.55108(19) 0.0292(6) Uani 1 1 d . . . . .
H5A H 0.737358 0.178865 0.568609 0.035 Uiso 1 1 calc R U . . .
H5B H 0.538711 0.253912 0.559469 0.035 Uiso 1 1 calc R U . . .
C6 C 0.7157(4) 0.4303(4) 0.60706(19) 0.0296(7) Uani 1 1 d . . . . .
H6 H 0.707896 0.415086 0.666798 0.035 Uiso 1 1 calc R U . . .
C7 C 0.7690(4) 0.5821(4) 0.57768(19) 0.0276(7) Uani 1 1 d . . . . .
H7 H 0.796423 0.674025 0.615624 0.033 Uiso 1 1 calc R U . . .
C8 C 0.7856(4) 0.6070(3) 0.48448(17) 0.0213(6) Uani 1 1 d . . . . .
H8 H 0.910589 0.577853 0.466661 0.026 Uiso 1 1 calc R U . . .
 
loop_
 _atom_site_aniso_label
 _atom_site_aniso_U_11
 _atom_site_aniso_U_22
 _atom_site_aniso_U_33
 _atom_site_aniso_U_23
 _atom_site_aniso_U_13
 _atom_site_aniso_U_12
Br 0.03595(15) 0.03245(15) 0.03747(17) 0.00824(14) 0.00390(13) -0.00154(13)
O1 0.0312(11) 0.0188(9) 0.0267(11) -0.0026(8) -0.0028(8) -0.0031(8)
O2 0.0332(10) 0.0186(9) 0.0271(11) -0.0024(8) 0.0022(10) 0.0017(10)
O3 0.0283(10) 0.0187(9) 0.0259(11) -0.0058(8) 0.0027(8) -0.0015(7)
C1 0.0319(14) 0.0225(14) 0.0362(17) -0.0017(13) 0.0102(11) 0.0005(12)
C2 0.0226(14) 0.0202(13) 0.0251(15) -0.0047(11) 0.0039(11) -0.0028(10)
C3 0.0288(13) 0.0198(14) 0.0271(14) -0.0051(10) -0.0008(11) -0.0039(12)
C4 0.0196(12) 0.0168(13) 0.0244(14) -0.0020(10) 0.0012(9) -0.0014(10)
C5 0.0298(16) 0.0286(14) 0.0291(16) 0.0043(12) 0.0030(13) -0.0005(13)
C6 0.0277(15) 0.0401(18) 0.0209(15) 0.0014(12) 0.0019(11) 0.0011(13)
C7 0.0276(15) 0.0317(16) 0.0235(16) -0.0073(12) -0.0026(11) 0.0003(11)
C8 0.0202(13) 0.0186(12) 0.0250(15) -0.0057(10) 0.0015(11) 0.0003(11)
 
_geom_special_details
;
 All esds (except the esd in the dihedral angle between two l.s. planes)
 are estimated using the full covariance matrix.  The cell esds are taken
 into account individually in the estimation of esds in distances, angles
 and torsion angles; correlations between esds in cell parameters are only
 used when they are defined by crystal symmetry.  An approximate (isotropic)
 treatment of cell esds is used for estimating esds involving l.s. planes.
;
 
loop_
 _geom_bond_atom_site_label_1
 _geom_bond_atom_site_label_2
 _geom_bond_distance
 _geom_bond_site_symmetry_2
 _geom_bond_publ_flag
Br C1 1.938(3) . ?
O1 C2 1.414(3) . ?
O1 C3 1.441(3) . ?
O2 C4 1.426(3) . ?
O2 C5 1.437(3) . ?
O3 C2 1.417(3) . ?
O3 C8 1.439(3) . ?
C1 C2 1.511(4) . ?
C1 H1A 0.9900 . ?
C1 H1B 0.9900 . ?
C2 H2 1.0000 . ?
C3 C4 1.507(4) . ?
C3 H3A 0.9900 . ?
C3 H3B 0.9900 . ?
C4 C8 1.517(3) . ?
C4 H4 1.0000 . ?
C5 C6 1.493(4) . ?
C5 H5A 0.9900 . ?
C5 H5B 0.9900 . ?
C6 C7 1.322(4) . ?
C6 H6 0.9500 . ?
C7 C8 1.486(4) . ?
C7 H7 0.9500 . ?
C8 H8 1.0000 . ?
 
loop_
 _geom_angle_atom_site_label_1
 _geom_angle_atom_site_label_2
 _geom_angle_atom_site_label_3
 _geom_angle
 _geom_angle_site_symmetry_1
 _geom_angle_site_symmetry_3
 _geom_angle_publ_flag
C2 O1 C3 111.7(2) . . ?
C4 O2 C5 111.9(2) . . ?
C2 O3 C8 108.3(2) . . ?
C2 C1 Br 110.79(19) . . ?
C2 C1 H1A 109.5 . . ?
Br C1 H1A 109.5 . . ?
C2 C1 H1B 109.5 . . ?
Br C1 H1B 109.5 . . ?
H1A C1 H1B 108.1 . . ?
O1 C2 O3 111.9(2) . . ?
O1 C2 C1 108.0(2) . . ?
O3 C2 C1 106.0(2) . . ?
O1 C2 H2 110.3 . . ?
O3 C2 H2 110.3 . . ?
C1 C2 H2 110.3 . . ?
O1 C3 C4 107.8(2) . . ?
O1 C3 H3A 110.2 . . ?
C4 C3 H3A 110.2 . . ?
O1 C3 H3B 110.2 . . ?
C4 C3 H3B 110.2 . . ?
H3A C3 H3B 108.5 . . ?
O2 C4 C3 109.3(2) . . ?
O2 C4 C8 108.3(2) . . ?
C3 C4 C8 109.7(2) . . ?
O2 C4 H4 109.8 . . ?
C3 C4 H4 109.8 . . ?
C8 C4 H4 109.8 . . ?
O2 C5 C6 113.8(2) . . ?
O2 C5 H5A 108.8 . . ?
C6 C5 H5A 108.8 . . ?
O2 C5 H5B 108.8 . . ?
C6 C5 H5B 108.8 . . ?
H5A C5 H5B 107.7 . . ?
C7 C6 C5 123.3(3) . . ?
C7 C6 H6 118.4 . . ?
C5 C6 H6 118.4 . . ?
C6 C7 C8 119.1(3) . . ?
C6 C7 H7 120.5 . . ?
C8 C7 H7 120.5 . . ?
O3 C8 C7 112.3(2) . . ?
O3 C8 C4 108.0(2) . . ?
C7 C8 C4 109.4(2) . . ?
O3 C8 H8 109.0 . . ?
C7 C8 H8 109.0 . . ?
C4 C8 H8 109.0 . . ?
 
loop_
 _geom_torsion_atom_site_label_1
 _geom_torsion_atom_site_label_2
 _geom_torsion_atom_site_label_3
 _geom_torsion_atom_site_label_4
 _geom_torsion
 _geom_torsion_site_symmetry_1
 _geom_torsion_site_symmetry_2
 _geom_torsion_site_symmetry_3
 _geom_torsion_site_symmetry_4
 _geom_torsion_publ_flag
C3 O1 C2 O3 -62.0(3) . . . . ?
C3 O1 C2 C1 -178.3(2) . . . . ?
C8 O3 C2 O1 63.7(3) . . . . ?
C8 O3 C2 C1 -178.8(2) . . . . ?
Br C1 C2 O1 -72.7(2) . . . . ?
Br C1 C2 O3 167.15(17) . . . . ?
C2 O1 C3 C4 56.4(3) . . . . ?
C5 O2 C4 C3 -175.1(2) . . . . ?
C5 O2 C4 C8 65.4(3) . . . . ?
O1 C3 C4 O2 -174.2(2) . . . . ?
O1 C3 C4 C8 -55.5(3) . . . . ?
C4 O2 C5 C6 -37.8(3) . . . . ?
O2 C5 C6 C7 5.0(4) . . . . ?
C5 C6 C7 C8 -1.3(4) . . . . ?
C2 O3 C8 C7 177.9(2) . . . . ?
C2 O3 C8 C4 -61.4(2) . . . . ?
C6 C7 C8 O3 147.6(3) . . . . ?
C6 C7 C8 C4 27.6(4) . . . . ?
O2 C4 C8 O3 178.38(19) . . . . ?
C3 C4 C8 O3 59.1(3) . . . . ?
O2 C4 C8 C7 -59.1(3) . . . . ?
C3 C4 C8 C7 -178.3(2) . . . . ?
 
_refine_diff_density_max    0.300
_refine_diff_density_min   -0.413
_refine_diff_density_rms    0.073

_shelx_res_file
;
TITL shelxt_a.res in P2(1)2(1)2(1)
    e19ab1.res
    created by SHELXL-2018/3 at 11:35:00 on 21-Nov-2019
CELL  0.71073   7.4646   7.7208  15.7512   90.000   90.000   90.000
ZERR  4   0.0003   0.0003   0.0006    0.000    0.000    0.000
LATT  -1
SYMM  1/2 - X, - Y, 1/2 + Z
SYMM  - X, 1/2 + Y, 1/2 - Z
SYMM  1/2 + X, 1/2 - Y, - Z
SFAC  C    H    O    BR
UNIT 32 44 12 4
ACTA
FMAP   2
PLAN   10
BOND $H
CONF
TEMP -123
SIZE 0.168 0.269 0.446
LIST   4
L.S.  10
WGHT    0.022800    0.131000
FVAR       4.22103
BR    4    0.811593    1.032504    0.232990    11.00000    0.03595    0.03245 =
         0.03747    0.00824    0.00390   -0.00154
O1    3    0.650687    0.688098    0.324631    11.00000    0.03120    0.01875 =
         0.02673   -0.00265   -0.00276   -0.00313
O2    3    0.697999    0.313220    0.462376    11.00000    0.03324    0.01858 =
         0.02714   -0.00237    0.00221    0.00165
O3    3    0.745707    0.781800    0.458973    11.00000    0.02835    0.01873 =
         0.02589   -0.00580    0.00267   -0.00147
C1    1    0.731485    0.981002    0.347274    11.00000    0.03194    0.02246 =
         0.03625   -0.00169    0.01017    0.00054
AFIX  23
H1A   2    0.792758    1.058826    0.387919    11.00000   -1.20000
H1B   2    0.600992    1.002145    0.351592    11.00000   -1.20000
AFIX   0
C2    1    0.771195    0.794744    0.370020    11.00000    0.02258    0.02020 =
         0.02508   -0.00474    0.00391   -0.00276
AFIX  13
H2    2    0.897620    0.765081    0.354868    11.00000   -1.20000
AFIX   0
C3    1    0.675876    0.507602    0.344594    11.00000    0.02883    0.01976 =
         0.02708   -0.00513   -0.00084   -0.00395
AFIX  23
H3A   2    0.796469    0.469268    0.326394    11.00000   -1.20000
H3B   2    0.585387    0.436363    0.314726    11.00000   -1.20000
AFIX   0
C4    1    0.656001    0.487054    0.439266    11.00000    0.01957    0.01680 =
         0.02440   -0.00201    0.00122   -0.00135
AFIX  13
H4    2    0.530352    0.514892    0.456549    11.00000   -1.20000
AFIX   0
C5    1    0.667012    0.281514    0.551078    11.00000    0.02981    0.02862 =
         0.02907    0.00433    0.00295   -0.00050
AFIX  23
H5A   2    0.737358    0.178865    0.568609    11.00000   -1.20000
H5B   2    0.538711    0.253912    0.559469    11.00000   -1.20000
AFIX   0
C6    1    0.715678    0.430304    0.607062    11.00000    0.02769    0.04009 =
         0.02092    0.00137    0.00194    0.00114
AFIX  43
H6    2    0.707896    0.415086    0.666798    11.00000   -1.20000
AFIX   0
C7    1    0.769039    0.582115    0.577683    11.00000    0.02760    0.03166 =
         0.02349   -0.00730   -0.00260    0.00027
AFIX  43
H7    2    0.796423    0.674025    0.615624    11.00000   -1.20000
AFIX   0
C8    1    0.785596    0.607013    0.484480    11.00000    0.02017    0.01858 =
         0.02502   -0.00567    0.00155    0.00031
AFIX  13
H8    2    0.910589    0.577853    0.466661    11.00000   -1.20000
AFIX   0
HKLF    4


REM  shelxt_a.res in P2(1)2(1)2(1)
REM wR2 = 0.0513, GooF = S = 1.079, Restrained GooF = 1.079 for all data
REM R1 = 0.0285 for 2234 Fo > 4sig(Fo) and 0.0367 for all 2499 data
REM 109 parameters refined using 0 restraints

END

WGHT      0.0228      0.1310

REM Highest difference peak  0.300,  deepest hole -0.413,  1-sigma level  0.073
Q1    1   0.7415  1.0786  0.2672  11.00000  0.05    0.30
Q2    1   0.8809  0.9586  0.2524  11.00000  0.05    0.26
Q3    1   0.6059  0.4841  0.7370  11.00000  0.05    0.26
Q4    1   0.7666  0.9830  0.2698  11.00000  0.05    0.25
Q5    1   0.6690  0.5092  0.3952  11.00000  0.05    0.25
Q6    1   1.0424  0.6593  0.3710  11.00000  0.05    0.24
Q7    1   0.5252  0.6848  0.2920  11.00000  0.05    0.23
Q8    1   0.8094  1.1540  0.2590  11.00000  0.05    0.23
Q9    1   0.4335  0.5989  0.5266  11.00000  0.05    0.23
Q10   1   0.4769  0.3738  0.4349  11.00000  0.05    0.23
;
_shelx_res_checksum   78744

_shelx_hkl_file
;
   0   0  -3 68.8466 65.6893   2
   0   0   3 0.98704 65.7627   2
   0   0   3 108.535 70.7762  10
   0   0  -3 49.4488 62.2069  10
   0   0   3 62.3155 77.9406   7
   0   0  -4 99472.8 1798.26   2
   0   0   4 97305.0 1803.43   2
   0   0   4 93461.5 1752.40  10
   0   0  -4 98198.9 1744.96  10
   0   0   4 100198. 1509.77   8
   0   0   4 96271.4 1868.41   7
   0   0  -5 82.0335 99.1662   2
   0   0   5 190.737 137.889   2
   0   0   5 155.108 90.6115  10
   0   0  -5-1.12155 113.812  10
   0   0   5 61.3888 50.9453   8
   0   0   5 225.031 112.643   7
   0   0   6 43646.3 1178.39   2
   0   0  -6 48246.3 1186.32   2
   0   0   6 47377.7 1134.42  10
   0   0  -6 44624.1 1119.07  10
   0   0   6 45975.2 1247.37   7
   0   0   6 45543.7 843.421   8
   0   0  -7-19.3970 113.846   2
   0   0   7-25.8664 166.343   2
   0   0   7-135.039 128.168  10
   0   0  -7-18.1770 190.840  10
   0   0   7-227.337 146.625   7
   0   0   8 9662.44 535.622  10
   0   0  -8 11680.6 582.083  10
   0   0   8 10581.1 616.009   2
   0   0  -9-137.628 190.531  10
   0   0   9 104.818 227.936   2
   0   0 -10 98311.0 2314.47   5
   0   0 -10 99830.7 2238.38  10
   0   0  10 92638.4 2330.34   2
   0   0 -11 171.051 260.352   5
   0   0 -11 214.099 241.334  10
   0   0  11 192.396 291.442   2
   0   0  12 705.878 337.059   2
   0   0 -12 795.791 260.912   5
   0   0  13-148.318 294.726   2
   0   0 -13-250.163 321.958   5
   0   0  14 3510.79 557.917   2
   0   0 -14 3834.37 523.758   5
   0   0  15 164.286 325.949   2
   0   0 -15-274.555 410.758   5
   0   0  16 1992.21 507.958   2
   0   0 -16 925.053 458.261   5
   0   0  17-225.855 440.351   2
   0   0 -17 618.100 379.946   5
   0   0  18 2604.17 565.695   2
   0   0 -18 1581.41 501.504   5
   0   0  19-602.460 529.342   2
   0   0 -19-205.322 386.159   5
   0   0  20 1442.38 553.175   2
   0   0 -20 1884.37 599.976   5
   0  -1   2 2767.69 177.715   6
   0   1   2 2813.70 168.555   6
   0  -1   2 2828.42 177.209   5
   0   1  -2 3008.60 182.123   5
   0  -1  -2 2948.93 168.106   2
   0   1   2 2575.20 164.948   2
   0  -1  -2 2897.68 143.972  11
   0   1   2 2691.17 157.347  10
   0   1   2 2797.82 145.874  11
   0  -1  -2 2787.93 156.639   9
   0  -1  -2 2978.18 162.408   7
   0   1   2 2446.82 149.145   9
   0  -1   3 37487.7 868.756   5
   0   1  -3 36797.6 861.366   5
   0   1   3 36726.4 827.135   2
   0  -1  -3 37809.0 827.224   2
   0  -1  -3 38648.4 784.211  11
   0  -1  -3 35762.1 787.710  10
   0   1   3 37333.0 798.856  10
   0  -1  -3 38264.2 828.361   7
   0   1  -3 36148.6 817.621   8
   0  -1  -3 39272.5 808.668   9
   0   1   3 36540.9 810.024   7
   0   1   3 37270.0 802.638   9
   0   1  -4 45878.9 1085.78   5
   0  -1   4 44661.9 1073.24   5
   0  -1  -4 48429.3 1033.97   2
   0   1   4 45375.9 1032.84   2
   0   1   4 46841.5 996.057  10
   0  -1  -4 46416.7 987.358  10
   0  -1  -4 47045.3 990.177  11
   0  -1  -4 46536.5 991.752   9
   0   1   4 47256.1 1012.31   9
   0   1   4 46272.6 1024.49   7
   0   1  -4 46052.9 972.239   8
   0  -1  -4 45344.7 1033.79   7
   0  -1   5 10852.2 498.390   5
   0   1  -5 10805.6 498.600   5
   0  -1  -5 11530.4 472.509   2
   0   1   5 11138.1 482.645   2
   0  -1  -5 10769.8 438.893  11
   0  -1   5 10484.9 478.517  10
   0   1   5 10895.1 441.106  10
   0  -1  -5 9853.55 423.750  10
   0  -1  -5 10323.2 430.023   9
   0   1  -5 11511.6 411.066   8
   0   1   5 10799.0 466.706   7
   0  -1  -5 11165.3 491.282   7
   0   1   5 11288.1 454.215   9
   0   1  -6 173167. 3127.95   5
   0   1   6 168157. 3050.25   2
   0  -1   6 165942. 3143.42   2
   0  -1  -6 181557. 3065.81   2
   0  -1  -6 176232. 2618.32   1
   0  -1   6 177336. 3097.56  10
   0  -1  -6 168314. 2952.22  10
   0   1   6 180283. 2999.40  10
   0  -1  -6 169332. 2987.49  11
   0  -1  -6 170311. 2959.46   9
   0   1  -6 171814. 2838.73   8
   0  -1  -6 172482. 3102.65   7
   0   1   6 173588. 3082.74   7
   0   1   7 3050.03 302.097   7
   0   1  -7 3022.82 346.944   5
   0  -1  -7 3289.71 303.630   2
   0   1   7 3147.29 316.907   2
   0  -1   7 2814.87 332.402   2
   0  -1  -7 3046.46 157.977   1
   0  -1  -7 2716.16 280.447  10
   0  -1  -7 2938.43 276.440  11
   0  -1   7 2803.22 296.363  10
   0   1   7 3604.75 301.109  10
   0   1  -7 3491.01 250.774   8
   0  -1  -7 3258.88 332.246   7
   0  -1  -7 3091.04 269.826   9
   0   1  -8 18716.8 824.135   5
   0  -1  -8 19197.4 444.867   1
   0  -1   8 18359.6 831.638   2
   0   1   8 18140.3 787.400   2
   0   1   8 18219.0 737.997  10
   0  -1  -8 18337.4 732.076  10
   0  -1  -8 18766.9 722.599   9
   0   1  -8 19004.1 604.327   8
   0  -1  -8 18466.2 824.296   7
   0   1  -9 1601.20 326.097   5
   0   1   9 1390.39 317.463   2
   0  -1   9 1420.99 289.250   2
   0  -1  -9 1892.77 126.509   1
   0  -1  -9 1301.05 242.326  10
   0   1  -9 1708.37 192.691   8
   0  -1  -9 1693.28 306.216   7
   0   1 -10 55394.8 1636.00   5
   0  -1 -10 54878.9 1493.70  10
   0  -1  10 50878.3 1636.41   2
   0  -1  10 53301.9 931.645   1
   0   1  10 50752.8 1572.47   2
   0   1 -11 29.3719 243.807   5
   0  -1 -11 149.309 200.437  10
   0   1  11 288.240 277.725   2
   0  -1  11 96.8380 43.4425   1
   0  -1  11 6.05280 270.331   2
   0   1 -12 42018.6 1548.64   5
   0  -1 -12 44088.8 1444.80  10
   0   1  12 42649.1 1549.63   2
   0  -1  12 43348.8 1601.30   2
   0   1 -13 3079.73 481.311   5
   0  -1 -13 3895.78 484.150  10
   0  -1  13 3354.84 499.658   2
   0   1  13 3173.69 498.937   2
   0   1 -14 30365.3 1398.08   5
   0  -1 -14 32521.9 1326.52  10
   0   1  14 30385.4 1403.04   2
   0  -1  14 31234.4 1442.68   2
   0   1 -15 693.809 409.410   5
   0  -1 -15 586.353 368.744   5
   0  -1 -15 803.886 367.257  10
   0  -1  15 495.238 400.879   2
   0   1  15 1145.92 424.325   2
   0  -1  16 17476.0 1177.12   2
   0   1  16 18954.7 1194.80   2
   0  -1 -16 18279.9 1143.01   5
   0   1 -16 21167.0 1228.51   5
   0   1  17 477.133 437.567   2
   0  -1  17 1007.25 447.691   2
   0  -1 -17 1098.19 464.614   5
   0   1 -17 1308.15 499.136   5
   0   1  18 11994.2 1057.68   2
   0  -1  18 11908.6 1028.82   2
   0  -1 -18 13565.7 1070.27   5
   0   1 -18 13111.9 1076.55   5
   0   1  19 3742.66 727.807   2
   0  -1  19 3934.27 713.677   2
   0   1 -19 2910.72 627.735   5
   0  -1 -19 2019.49 579.202   5
   0   1  20 1362.32 536.305   2
   0  -1  20 1345.45 555.854   2
   0  -1 -20 1842.75 541.227   5
   0   1 -20 2014.15 571.954   5
   0  -2   0 162892. 2628.19   5
   0  -2   0 165697. 2795.99   6
   0  -2   0 164020. 2389.88   4
   0   2   0 168657. 2801.72   6
   0   2   0 165655. 2464.21  11
   0   2   0 169428. 2705.90  10
   0  -2   0 159828. 2688.28  10
   0   2   0 168521. 2673.79   9
   0  -2  -1 44864.1 1050.36   6
   0   2  -1 43343.9 1042.83   6
   0   2  -1 45261.7 948.037   5
   0   2   1 46364.2 1059.75   6
   0  -2   1 45655.1 949.449   5
   0  -2   1 44505.8 1059.49   6
   0  -2  -1 47720.4 1000.98   2
   0   2   1 45654.5 774.751   3
   0   2   1 45393.0 813.035  11
   0  -2  -1 44920.7 812.020  11
   0  -2  -1 43814.0 957.264  10
   0   2   1 44857.9 973.201  10
   0  -2   1 45342.3 1011.92  10
   0  -2  -1 45397.2 965.753   9
   0   2   1 44738.8 950.172   9
   0  -2   2 289751. 4456.66   5
   0  -2   2 287653. 4581.41   6
   0  -2  -2 281022. 4538.37   6
   0   2  -2 291628. 4571.28   6
   0   2   2 295820. 4568.28   6
   0   2  -2 285686. 4443.26   5
   0   2   2 278762. 4463.99   2
   0   2   2 290140. 4172.01   3
   0  -2  -2 297411. 4471.79   2
   0  -2  -2 288278. 4163.07   3
   0   2   2 296997. 4436.44  10
   0  -2  -2 284954. 4429.86  10
   0   2   2 298366. 4279.38  11
   0  -2  -2 294207. 4267.29  11
   0   2   2 289813. 4422.47   9
   0  -2  -2 289915. 4432.98   9
   0   2   3 73821.8 1529.76   6
   0  -2   3 77347.2 1523.80   5
   0   2  -3 72972.5 1496.60   5
   0   2  -3 74043.6 1545.90   6
   0  -2   3 74272.6 1556.00   6
   0   2   3 73452.1 1482.34   2
   0  -2  -3 75825.4 1477.71   2
   0  -2  -3 75401.4 1222.73   3
   0  -2  -3 74140.3 1335.96  11
   0   2   3 75378.6 1454.73  10
   0  -2  -3 72797.8 1433.63  10
   0   2   3 75861.3 1364.90  11
   0  -2  -3 74719.4 1449.08   9
   0   2   3 74581.9 1452.69   9
   0   2  -3 71507.8 1558.55   8
   0  -2   4 48016.5 1166.64   5
   0   2   4 46006.2 1120.72   6
   0  -2   4 47554.3 1147.48   6
   0   2  -4 45415.0 1134.86   5
   0  -2  -4 48001.6 1110.19   2
   0   2   4 47158.7 1117.31   2
   0   2   4 46954.5 1082.78  10
   0  -2  -4 45340.8 1057.03  10
   0   2   4 47379.1 1024.20  11
   0  -2  -4 45485.3 986.113  11
   0   2  -4 46187.7 1165.90   8
   0  -2  -4 47580.1 1094.60   7
   0  -2  -4 47827.2 1079.80   9
   0   2   4 45908.8 1076.40   9
   0  -2  -5 1923.98 227.628   7
   0  -2   5 1777.96 224.104   6
   0   2   5 2137.37 221.380   6
   0  -2   5 1691.47 226.350   5
   0   2  -5 1528.08 229.731   5
   0   2   5 2418.72 257.331   2
   0  -2  -5 1815.56 213.666   2
   0  -2  -5 1958.58 222.046  10
   0  -2  -5 1878.83 190.151  11
   0   2   5 1909.82 204.750  10
   0   2   5 1878.41 226.915   9
   0   2  -5 2008.42 224.517   8
   0  -2  -5 2251.75 219.633   9
   0   2  -6 89208.1 1955.80   5
   0  -2   6 92057.8 1989.99   5
   0  -2   6 87093.9 1844.09   6
   0   2   6 87650.7 1867.01   2
   0  -2  -6 92411.6 1885.66   2
   0  -2  -6 87263.8 1764.55  11
   0  -2  -6 86540.7 1789.23  10
   0   2   6 90595.2 1835.25  10
   0   2   6 91713.1 1852.67   9
   0  -2  -6 84795.4 1856.31   7
   0   2  -6 84970.8 1829.00   8
   0   2   6 89097.2 1834.51   7
   0  -2  -6 88065.6 1804.86   9
   0  -2   7 13501.6 598.323   6
   0   2  -7 12626.1 661.376   5
   0   2   7 12548.1 620.770   2
   0  -2  -7 12578.1 574.766  10
   0  -2  -7 12807.3 567.108  11
   0   2   7 11983.7 574.174  10
   0   2   7 13335.5 615.214   7
   0   2   7 13162.3 606.297   9
   0  -2  -7 13143.3 584.535   9
   0   2  -7 13007.1 577.183   8
   0  -2  -7 12899.9 635.605   7
   0  -2   8 60634.0 1470.55   6
   0   2  -8 57088.4 1619.23   5
   0   2   8 56370.1 1531.05   2
   0  -2  -8 57311.3 1445.23  10
   0   2  -8 59111.5 1421.83   8
   0  -2  -8 56418.9 1537.89   7
   0   2   8 60930.2 1521.20   9
   0   2  -9 2730.57 398.213   5
   0  -2   9 2279.39 290.442   6
   0  -2  -9 2396.68 194.328   1
   0   2   9 2668.60 347.611   2
   0  -2  -9 2071.46 302.176  10
   0   2  -9 3023.17 293.728   8
   0  -2  -9 2018.09 337.772   7
   0   2 -10 4759.70 507.425   5
   0  -2  10 5361.14 415.935   6
   0  -2 -10 4880.39 269.116   1
   0   2  10 4933.97 496.290   2
   0  -2  10 4916.64 511.878   2
   0  -2 -10 4819.90 437.349  10
   0   2 -10 4930.29 373.927   8
   0  -2 -10 4756.87 469.539   7
   0  -2  11 564.309 222.792   6
   0   2 -11 524.984 255.915   5
   0  -2  11 329.829 268.325   2
   0   2  11 386.516 275.418   2
   0  -2 -11 809.761 128.498   1
   0  -2 -11 456.208 248.687  10
   0   2 -11 638.244 166.646   8
   0  -2 -11 183.520 295.574   7
   0  -2  12 25968.0 960.748   6
   0   2 -12 25666.0 1203.59   5
   0  -2 -12 25462.2 635.422   1
   0  -2  12 24698.2 1224.69   2
   0   2  12 24718.7 1147.02   2
   0  -2 -12 25199.9 1071.52  10
   0   2 -12 25226.6 893.172   8
   0  -2 -12 24588.7 1184.58   7
   0  -2  13 9430.08 587.062   6
   0   2 -13 8265.85 737.271   5
   0  -2 -13 8036.03 640.219  10
   0  -2  13 8804.05 325.834   1
   0   2  13 7894.26 706.216   2
   0  -2  13 8849.96 788.119   2
   0   2 -14 4520.40 594.620   5
   0  -2  14 5679.84 469.310   6
   0  -2 -14 4540.21 538.205  10
   0  -2  14 4434.92 612.102   2
   0   2  14 4716.53 621.740   2
   0   2 -15 910.133 446.548   5
   0  -2  15-151.503 201.451   6
   0  -2 -15 455.619 344.394  10
   0  -2  15 619.182 465.524   2
   0   2  15 479.768 358.249   2
   0  -2  16 1261.27 298.442   6
   0   2 -16 1017.95 424.884   5
   0  -2 -16 2021.03 430.359  10
   0  -2  16 1340.98 511.352   2
   0   2  16 1442.20 500.336   2
   0   2 -17 68.2468 427.627   5
   0  -2 -17-217.486 369.198  10
   0   2  17 418.937 435.388   2
   0  -2  17-146.700 402.743   2
   0  -2 -18 2094.38 548.704   5
   0   2 -18 2790.81 558.939   5
   0  -2 -18 2553.02 548.502  10
   0  -2  18 2934.40 639.078   2
   0   2  18 4039.94 721.759   2
   0   2  19 2777.77 652.951   2
   0  -2  19 2706.29 616.805   2
   0   2 -19 2101.58 554.696   5
   0  -2 -19 2092.63 597.620   5
   0  -2  20 468.000 453.787   2
   0  -2 -20 257.358 479.263   5
   0   2 -20 117.919 461.636   5
   0   3   0-20.7603 108.008   6
   0  -3   0 298.874 168.820   6
   0  -3   0 67.9049 98.9195   5
   0   3   0-12.3549 61.8809  11
   0   3   0-7.57929 133.621   9
   0  -3   0-132.123 158.729  10
   0   3   0 91.2890 121.978  10
   0   3   1 2520.44 123.639   4
   0  -3  -1 2508.79 285.435   6
   0   3   1 2363.36 267.160   6
   0  -3   1 2572.07 224.885   5
   0   3  -1 2527.06 234.147   5
   0   3  -1 2493.05 271.882   6
   0  -3   1 2179.40 259.348   6
   0   3   1 2425.46 148.215   3
   0   3   1 2335.08 155.016  11
   0  -3  -1 2265.88 152.051  11
   0   3  -1 2369.79 157.346  11
   0  -3  -1 2294.79 224.182   9
   0  -3  -1 2520.54 251.864  10
   0   3   1 2197.51 224.725  10
   0   3   1 2268.32 237.668   9
   0   3  -1 2492.66 249.902   9
   0  -3   1 2469.66 256.394  10
   0  -3  -2 8029.00 466.478   6
   0   3  -2 6937.50 441.007   6
   0  -3   2 7281.36 387.557   5
   0   3   2 7706.64 460.410   6
   0   3  -2 8102.87 414.269   5
   0  -3   2 7059.51 459.568   6
   0   3   2 7131.26 245.931   3
   0  -3  -2 7937.67 415.609   2
   0   3   2 7750.69 300.963  11
   0  -3  -2 7488.51 396.259  10
   0  -3  -2 7518.68 297.416  11
   0   3   2 7183.72 400.180  10
   0  -3   2 7276.09 428.274  10
   0  -3  -2 7918.90 403.617   9
   0   3   2 7613.53 400.746   9
   0  -3   3 7460.31 427.405   5
   0   3  -3 7550.22 461.915   6
   0  -3  -3 7311.18 444.725   6
   0  -3   3 7092.18 463.132   6
   0   3  -3 7220.08 412.305   5
   0   3   3 7030.98 449.829   6
   0  -3  -3 6792.28 395.480   2
   0  -3  -3 7020.73 243.419   3
   0  -3  -3 6971.09 398.280  10
   0   3   3 6769.95 390.909  10
   0  -3  -3 6949.56 305.593  11
   0   3   3 7192.36 319.646  11
   0  -3  -3 7948.84 414.164   9
   0   3   3 7219.69 401.591   9
   0  -3   4 1863.62 239.134   5
   0  -3   4 1829.76 261.861   6
   0   3  -4 1777.93 244.646   5
   0   3   4 2040.73 261.835   6
   0  -3  -4 1818.51 127.914   3
   0   3   4 1599.87 245.140   2
   0  -3  -4 1989.96 240.116   2
   0   3   4 2062.54 201.431  11
   0  -3  -4 1788.94 219.971  10
   0  -3  -4 1779.40 173.119  11
   0   3   4 1745.75 235.703   9
   0  -3  -4 1851.09 227.201   9
   0   3  -4 1724.81 253.234   8
   0   3   4 1652.33 210.974  10
   0   3  -5 17046.0 729.869   5
   0   3   5 17030.8 735.896   6
   0  -3   5 18396.2 754.780   5
   0  -3   5 16671.0 748.682   6
   0   3   5 16479.7 697.436   2
   0  -3  -5 17694.7 482.353   3
   0  -3  -5 18410.4 601.147  11
   0  -3  -5 16196.0 655.283  10
   0   3   5 17766.3 622.525  11
   0   3   5 17962.8 692.134  10
   0   3  -5 17107.2 760.869   8
   0   3   5 17530.5 680.681   9
   0  -3  -5 17818.2 685.630   7
   0  -3  -5 17761.4 685.922   9
   0   3   6 23316.5 892.793   6
   0   3  -6 22028.6 883.631   5
   0  -3   6 24314.7 920.216   6
   0  -3  -6 23062.1 623.886   3
   0   3   6 23283.6 870.804   2
   0  -3  -6 24709.0 835.956  10
   0   3   6 24533.5 854.570  10
   0  -3  -6 24336.1 756.554  11
   0  -3  -6 22991.0 842.312   7
   0   3  -6 24240.1 928.534   8
   0   3   6 24796.8 859.798   9
   0   3   7 19165.8 819.162   6
   0  -3   7 18943.8 830.831   6
   0   3  -7 19430.9 862.272   5
   0   3   7 19242.4 815.002   2
   0  -3  -7 18803.9 753.013  10
   0  -3  -7 20575.8 828.523   7
   0   3   7 20655.0 816.183   9
   0   3  -8 46123.8 1439.74   5
   0   3   8 42202.7 1346.46   6
   0  -3   8 46074.1 1362.62   6
   0   3   8 43596.2 1360.86   2
   0  -3  -8 44542.5 1286.72  10
   0  -3  -8 46538.9 1390.02   7
   0   3   8 45207.5 1337.95   9
   0   3   9 9359.52 598.649   6
   0   3  -9 8015.61 613.384   5
   0  -3   9 8291.17 564.792   6
   0   3   9 7979.94 595.952   2
   0  -3  -9 8583.80 557.910  10
   0  -3  -9 8661.41 608.420   7
   0   3   9 8526.26 586.518   9
   0   3  10 33999.3 1235.69   6
   0  -3  10 34819.6 1189.31   6
   0   3 -10 34858.1 1348.85   5
   0   3  10 31102.6 1237.96   2
   0  -3 -10 36232.4 1208.45  10
   0   3  10 34443.9 1245.43   9
   0  -3 -10 35202.6 1305.74   7
   0  -3  11 10210.9 642.410   6
   0   3 -11 10309.3 763.448   5
   0   3  11 10095.4 729.936   2
   0  -3 -11 10240.0 471.075   1
   0  -3 -11 9729.40 648.913  10
   0  -3 -11 10212.1 733.850   7
   0   3  11 9811.80 306.448   8
   0   3 -12 56449.6 1905.55   5
   0  -3  12 57164.0 1640.46   6
   0   3  12 53815.8 1810.17   2
   0  -3  12 54683.3 1912.96   2
   0  -3 -12 58017.5 1285.02   1
   0  -3 -12 54674.1 1682.95  10
   0  -3 -12 55362.7 1875.48   7
   0  -3  13 27414.6 1095.16   6
   0   3 -13 27114.2 1310.92   5
   0  -3  13 22770.1 1244.78   2
   0   3  13 21200.5 1149.97   2
   0  -3 -13 25026.3 1118.29  10
   0  -3 -13 24124.2 1236.92   7
   0  -3  14 7262.36 573.542   6
   0   3 -14 5886.32 670.785   5
   0   3  14 6790.53 703.239   2
   0  -3  14 6224.23 739.454   2
   0  -3 -14 7474.09 667.955  10
   0  -3 -14 6914.73 725.400   7
   0  -3  15 3909.35 445.474   6
   0   3 -15 3814.21 578.156   5
   0  -3 -15 3622.49 508.333  10
   0   3  15 3530.46 586.986   2
   0  -3  15 3555.92 608.818   2
   0   3 -16 8164.28 830.572   5
   0  -3  16 9728.82 676.267   6
   0  -3 -16 7792.16 734.090  10
   0   3  16 8419.80 841.696   2
   0  -3  16 8069.92 855.941   2
   0   3 -17 1006.55 493.561   5
   0  -3 -17 1896.74 462.632  10
   0  -3  17 311.468 432.470   2
   0   3  17 2483.14 565.528   2
   0   3 -18 5074.62 726.536   5
   0  -3 -18 3861.84 605.824  10
   0   3  18 4165.42 688.718   2
   0  -3  18 5209.12 778.565   2
   0   3 -19 1583.86 528.358   5
   0   3  19 3170.11 687.447   2
   0  -3  19 1781.21 550.003   2
   0  -3 -19 2674.74 533.288  10
   0  -3 -20 1657.85 525.699  10
   0  -4   0 180921. 3161.29   5
   0   4   0 175949. 2854.09   3
   0  -4   0 178437. 3451.87   6
   0  -4   0 176774. 3255.75  10
   0   4   0 181695. 3314.78  10
   0   4   0 177564. 2815.86  11
   0   4   0 178532. 3220.20   9
   0  -4   1 56279.3 1594.58   6
   0  -4  -1 58489.6 1600.29   6
   0  -4  -1 59754.1 1402.63   5
   0  -4   1 58314.6 1015.01   4
   0  -4   1 59684.5 1417.43   5
   0   4   1 59546.1 1118.09   3
   0  -4  -1 55430.9 1429.76  10
   0   4   1 59257.2 1483.08  10
   0   4  -1 56119.1 1141.64  11
   0  -4   1 58237.6 1497.01  10
   0   4   1 57997.1 1133.23  11
   0   4  -1 58471.3 1457.55   9
   0   4   1 59094.5 1440.18   9
   0  -4   2 47527.9 1436.88   6
   0   4  -2 46905.9 1247.87   5
   0   4   2 46576.8 880.955   4
   0  -4  -2 46910.1 1395.56   6
   0   4   2 47752.5 924.799   3
   0  -4  -2 47231.7 1268.60  10
   0  -4  -2 47996.8 1011.92  11
   0   4   2 46537.1 1297.47  10
   0  -4   2 45143.7 1319.60  10
   0   4   2 48833.9 1010.44  11
   0   4   2 46254.6 1252.24   9
   0  -4  -3 17865.4 822.473   6
   0  -4   3 18955.7 872.296   6
   0   4  -3 18857.3 747.195   5
   0   4   3 18965.6 489.573   3
   0  -4  -3 18739.8 757.839  10
   0   4   3 19169.7 589.582  11
   0  -4  -3 19579.2 591.329  11
   0  -4   3 19005.9 815.690  10
   0   4   3 19140.6 753.971   9
   0   4  -4 18106.4 769.037   5
   0  -4   4 17796.0 854.456   6
   0  -4  -4 18113.9 470.808   3
   0  -4  -4 17726.9 584.982  11
   0   4   4 18539.6 612.689  11
   0  -4   4 17074.5 816.388  10
   0  -4  -4 18182.2 747.183  10
   0   4   4 18669.9 760.195   9
   0  -4   5 73383.0 1946.93   6
   0   4  -5 71634.9 1797.31   5
   0  -4  -5 75436.5 1335.70   3
   0  -4  -5 75187.0 1539.00  11
   0   4   5 71156.9 1568.62  11
   0  -4  -5 74614.2 1758.22  10
   0   4   5 77534.8 1784.07   9
   0  -4   6 16308.1 840.320   6
   0   4  -6 14986.2 765.549   5
   0   4   6 15581.4 776.292   2
   0  -4  -6 16766.2 491.019   3
   0  -4  -6 16827.5 627.678  11
   0  -4  -6 16968.3 753.578  10
   0   4   6 16832.8 663.454  11
   0  -4  -6 17662.1 767.877   7
   0   4   6 16341.5 744.604   9
   0   4  -7 31568.3 1163.91   5
   0  -4   7 31631.8 1203.60   6
   0  -4  -7 30497.1 764.669   3
   0   4   7 30084.5 1135.38   2
   0  -4  -7 31847.3 1083.47  10
   0  -4  -7 30760.5 1098.63   7
   0   4   7 32503.5 1117.68   9
   0  -4  -8 3031.88 380.202   7
   0   4  -8 3396.60 443.842   5
   0  -4   8 2548.88 370.034   6
   0   4   8 3124.29 427.940   2
   0  -4  -8 3169.95 240.999   3
   0  -4  -8 2596.04 361.251  10
   0   4   8 2824.89 379.694   9
   0   4  -9 49821.5 1656.31   5
   0  -4   9 50705.4 1607.53   6
   0   4   9 47395.9 1577.69   2
   0  -4  -9 52321.3 1201.33   3
   0  -4  -9 52094.8 1525.85  10
   0  -4  -9 50204.5 1591.34   7
   0   4   9 52905.2 1594.13   9
   0  -4  10 27868.5 1165.33   6
   0   4 -10 28780.5 1257.31   5
   0  -4 -10 29345.7 881.855   3
   0   4  10 26032.5 1180.07   2
   0  -4 -10 30006.5 1152.31  10
   0   4  10 28868.4 1182.26   9
   0  -4 -10 28605.2 1197.71   7
   0  -4  11 1456.89 338.977   6
   0   4 -11 555.075 352.645   5
   0   4  11 43.2786 329.073   2
   0  -4 -11 714.673 297.916  10
   0  -4 -11 1330.55 374.018   7
   0   4  11 757.395 321.796   9
   0   4 -12 77.7018 352.348   5
   0  -4  12 314.290 254.356   6
   0   4  12-57.6585 323.495   2
   0  -4 -12-139.149 241.081  10
   0  -4 -12-201.880 321.551   7
   0   4  12 98.8300 319.967   9
   0  -4  13 829.053 306.385   6
   0   4 -13 311.758 369.590   5
   0   4  13 349.915 338.378   2
   0  -4 -13 455.444 317.723  10
   0  -4 -13 826.688 370.481   7
   0  -4  14 70.6125 240.316   6
   0   4 -14-166.802 378.277   5
   0  -4  14 87.9179 408.472   2
   0   4  14 192.968 349.739   2
   0  -4 -14 400.159 356.263  10
   0  -4 -14 623.616 397.081   7
   0   4 -15 1090.21 495.197   5
   0  -4  15 908.742 330.123   6
   0   4  15 816.555 420.643   2
   0  -4  15 493.301 401.331   2
   0  -4 -15 839.505 383.585  10
   0  -4 -15 878.785 418.005   7
   0  -4  16 1126.04 345.684   6
   0   4 -16 1048.66 433.587   5
   0   4  16 1283.55 428.384   2
   0  -4  16 1640.02 555.512   2
   0  -4 -16 1450.29 449.108  10
   0  -4 -16 1055.37 502.159   7
   0   4 -17 1014.73 446.220   5
   0  -4 -17 1663.82 493.790  10
   0   4  17 497.081 393.877   2
   0  -4  17 1262.01 553.282   2
   0   4 -18 3514.31 697.085   5
   0   4  18 3285.35 612.431   2
   0  -4  18 3094.50 651.063   2
   0  -4 -18 2723.59 576.680  10
   0  -4 -19 381.557 427.213  10
   0  -5   0-84.8028 282.242   6
   0   5   0-61.1182 115.080   3
   0   5   0 38.5893 92.1285  11
   0  -5   0-66.4937 202.812  10
   0   5   0 266.158 232.181   9
   0  -5   1 1768.35 384.016   6
   0  -5  -1 2123.08 377.341   6
   0   5   1 1946.29 180.459   3
   0   5  -1 1775.78 188.664  11
   0   5   1 1800.73 181.705  11
   0  -5  -1 2269.71 348.744  10
   0   5   1 2223.23 346.299   9
   0  -5   1 2221.73 346.447  10
   0   5  -1 2025.15 333.180   9
   0  -5   2 8107.22 295.018   4
   0  -5   2 8368.12 657.852   6
   0  -5  -2 8169.83 630.401   6
   0   5   2 7946.79 334.343   3
   0   5   2 8652.26 384.064  11
   0  -5   2 8398.87 592.388  10
   0  -5  -2 8125.29 549.439  10
   0   5  -2 7922.66 368.962  11
   0   5   2 8068.68 544.938   9
   0   5  -2 8983.09 592.322   9
   0  -5  -3 1515.37 317.881   6
   0  -5   3 2312.62 401.718   6
   0   5   3 1733.53 151.356   4
   0   5  -3 2229.02 343.872   5
   0   5   3 1829.25 158.707   3
   0  -5  -3 1827.46 193.250  11
   0   5   3 1665.78 198.588  11
   0  -5  -3 1604.12 318.080  10
   0  -5   3 1646.61 332.343  10
   0   5   3 2061.47 330.051   9
   0  -5   4 7451.26 630.467   6
   0   5   4 7991.15 348.496   4
   0   5  -4 8004.31 557.292   5
   0   5   4 8408.64 430.732  11
   0  -5  -4 8712.06 423.400  11
   0  -5   4 7814.81 621.717  10
   0  -5  -4 8127.79 564.072  10
   0   5   4 8256.75 582.130   9
   0   5  -5 13495.2 744.698   5
   0  -5   5 14279.6 852.229   6
   0   5   5 13924.2 590.271  11
   0  -5  -5 13348.0 561.106  11
   0  -5   5 13364.1 817.553  10
   0  -5  -5 13582.5 727.376  10
   0   5   5 13412.1 739.572   9
   0   5  -6 13242.3 756.840   5
   0  -5   6 13963.9 857.144   6
   0  -5  -6 12974.2 423.728   3
   0  -5  -6 12804.2 714.698  10
   0   5   6 14219.1 631.822  11
   0  -5   6 11381.4 769.985  10
   0   5   6 14402.3 765.033   9
   0  -5  -6 12688.2 706.122   7
   0  -5   7 13127.3 838.464   6
   0   5  -7 11642.3 745.465   5
   0  -5  -7 12996.4 436.692   3
   0  -5  -7 13626.2 749.525  10
   0  -5  -7 11710.3 710.484   7
   0   5   7 12370.3 735.808   9
   0  -5   8 13501.8 855.617   6
   0   5  -8 13619.5 839.934   5
   0   5   8 12926.8 813.459   2
   0  -5  -8 15072.9 502.443   3
   0  -5  -8 14202.6 788.054  10
   0  -5  -8 14360.5 812.295   7
   0   5   8 15086.6 836.100   9
   0  -5   9 14766.1 901.763   6
   0   5  -9 13098.6 855.521   5
   0  -5  -9 13275.9 496.523   3
   0   5   9 12876.1 856.595   2
   0  -5  -9 11687.4 745.493  10
   0   5   9 11753.1 634.469   8
   0   5   9 14105.5 833.060   9
   0  -5  -9 14046.0 818.528   7
   0  -5  10 375.896 294.240   6
   0   5 -10-184.965 350.724   5
   0  -5 -10 92.0478 290.341   7
   0   5  10 104.137 305.298   2
   0  -5 -10 227.375 288.526  10
   0   5  10 432.388 297.758   9
   0   5 -11 26702.3 1297.51   5
   0  -5  11 25838.0 1216.46   6
   0   5  11 22982.5 1183.25   2
   0  -5 -11 25215.5 1134.74  10
   0  -5 -11 24019.5 1192.04   7
   0   5  11 24205.1 1190.35   9
   0   5 -12 6690.98 738.373   5
   0  -5  12 6699.47 648.297   6
   0   5  12 5903.95 658.677   2
   0  -5 -12 6064.40 597.924  10
   0   5  12 5943.11 612.232   9
   0  -5 -12 6499.32 663.594   7
   0   5 -13 16938.2 1115.87   5
   0  -5  13 15307.3 957.575   6
   0   5  13 15031.5 1029.37   2
   0  -5 -13 14614.5 931.814  10
   0   5  13 16514.6 1041.41   9
   0  -5 -13 14023.0 997.479   7
   0  -5  14 8784.95 760.266   6
   0   5 -14 7367.11 793.655   5
   0   5  14 7518.02 782.492   2
   0  -5 -14 8074.79 742.565  10
   0  -5 -14 7612.62 803.974   7
   0   5 -15 10613.6 973.995   5
   0  -5  15 11370.9 839.732   6
   0   5  15 9805.36 937.737   2
   0  -5  15 9739.95 942.317   2
   0  -5 -15 10302.9 856.505  10
   0  -5 -15 11469.7 981.454   7
   0   5 -16 4343.13 687.996   5
   0  -5  16 5495.86 620.739   6
   0  -5  16 4780.52 748.314   2
   0   5  16 5315.01 724.684   2
   0  -5 -16 4956.39 636.086  10
   0  -5 -16 5074.21 737.836   7
   0   5 -17 1969.15 590.840   5
   0   5  17 1842.98 561.623   2
   0  -5  17 1967.23 649.156   2
   0  -5 -17 1908.73 488.687  10
   0  -5 -17 2267.42 556.439   7
   0  -5 -18 860.987 458.192  10
   0  -6   0 17423.0 1007.58   6
   0   6   0 16072.0 591.864   3
   0  -6   0 16863.5 883.382  10
   0   6   0 16299.7 552.606  11
   0   6   0 16988.1 862.209   9
   0  -6   1 43202.4 1639.27   6
   0   6  -1 43774.7 1117.90   3
   0  -6  -1 42026.6 1599.48   6
   0   6   1 41241.7 1001.61   3
   0  -6   1 39750.5 1431.10  10
   0   6   1 43326.5 1013.76  11
   0  -6  -1 41057.3 1412.52  10
   0   6  -1 44016.5 1012.76  11
   0   6  -1 41767.6 1420.62   9
   0   6   1 43564.0 1430.78   9
   0  -6   2 15702.3 986.122   6
   0  -6  -2 14705.5 926.077   6
   0   6   2 14231.8 498.953   3
   0  -6   2 14420.6 831.944  10
   0   6   2 15242.4 554.542  11
   0   6  -2 15161.2 550.184  11
   0  -6  -2 15259.7 825.553  10
   0   6   2 13708.1 780.678   9
   0   6  -2 14213.0 805.691   9
   0  -6  -3 67997.2 2105.02   6
   0  -6   3 72505.8 2199.41   6
   0  -6   3 69455.0 1292.36   4
   0   6   3 71261.1 1368.00   3
   0   6  -3 67479.9 1480.51  11
   0  -6   3 68457.7 2001.87  10
   0  -6  -3 68974.4 1928.49  10
   0   6   3 72035.8 1521.77  11
   0   6  -3 67768.9 1937.72   9
   0   6   3 68778.1 1908.70   9
   0  -6   4 1182.08 427.602   6
   0   6  -4 760.831 298.424   5
   0   6   4 1174.47 142.760   4
   0   6  -4 1284.33 209.386  11
   0  -6  -4 1078.71 183.955  11
   0   6   4 1407.86 216.935  11
   0  -6   4 910.370 378.597  10
   0   6   4 1086.84 313.451   9
   0   6  -4 811.509 305.833   9
   0  -6  -4 995.787 302.368  10
   0  -6   5 16904.1 1027.40   6
   0   6   5 17326.4 567.028   4
   0   6  -5 16121.8 886.295   5
   0   6   5 17871.0 705.763  11
   0  -6   5 15716.4 931.021  10
   0  -6  -5 16385.9 863.495  10
   0   6   5 17790.0 901.958   9
   0   6  -6 110.774 287.177   5
   0   6   6 346.190 128.107   4
   0  -6   6 567.320 378.124   6
   0  -6  -6 233.257 251.716  10
   0   6   6 268.670 172.223  11
   0  -6   6-376.923 388.914  10
   0   6   6-79.5404 286.191   9
   0  -6   7 30087.5 1384.60   6
   0   6  -7 27326.8 1225.98   5
   0  -6   7 25033.8 1251.04  10
   0  -6  -7 25571.2 1131.96  10
   0   6   7 27291.9 1181.56   9
   0  -6  -7 28286.5 1167.55   7
   0  -6  -8 408.633 306.703   7
   0   6  -8 23.3314 320.239   5
   0  -6   8 51.6564 338.276   6
   0  -6  -8-214.062 288.870  10
   0  -6   8-49.4079 371.423  10
   0   6   8 481.784 323.454   9
   0  -6   9 647.325 353.967   6
   0   6  -9 695.740 328.037   5
   0  -6  -9 336.614 303.027   7
   0  -6  -9 621.066 296.191  10
   0   6   9 454.907 306.270   9
   0  -6   9 61.2276 356.572  10
   0  -6 -10 4613.74 577.379   7
   0   6 -10 4445.99 601.136   5
   0  -6  10 4467.30 591.267   6
   0  -6 -10 5616.11 589.876  10
   0   6  10 4965.14 588.541   9
   0   6 -11 7086.86 715.557   5
   0  -6  11 8047.93 760.398   6
   0  -6 -11 7308.00 708.453   7
   0   6  11 6146.05 673.713   2
   0  -6 -11 7391.27 663.281  10
   0   6  11 8119.07 748.432   9
   0  -6  12 284.323 352.331   6
   0  -6 -12 161.803 354.654   7
   0   6 -12-937.414 468.114   5
   0   6  12 18.1017 382.919   2
   0  -6 -12 299.993 330.522  10
   0   6  12 505.532 370.059   9
   0  -6  13 1693.97 449.419   6
   0   6 -13 2298.13 531.886   5
   0   6  13 1865.54 473.986   2
   0  -6 -13 2536.68 499.771  10
   0   6  13 2559.27 543.062   9
   0  -6 -13 2464.38 535.155   7
   0   6 -14 414.287 397.032   5
   0  -6  14 1219.42 422.694   6
   0   6  14 900.281 411.383   2
   0  -6 -14 920.965 394.442  10
   0   6  14 433.319 451.485   9
   0  -6 -14 613.683 435.236   7
   0   6 -15 528.059 473.737   5
   0  -6  15 329.685 312.327   6
   0   6  15 969.184 451.649   2
   0  -6 -15 458.487 383.312  10
   0  -6 -15 526.913 432.743   7
   0   6 -16 1188.92 561.657   5
   0  -6  16 1062.73 426.287   6
   0  -6  16 1474.80 565.203   2
   0   6  16 1303.52 552.977   2
   0  -6 -16 368.718 376.735  10
   0  -6 -16 1591.84 560.631   7
   0  -6 -17 556.191 413.787  10
   0  -6 -17-336.447 514.335   7
   0  -7   0-179.024 317.289   6
   0   7   0 7.84534 142.658   3
   0   7   0-17.9535 122.812  11
   0   7   0 497.665 320.438   9
   0  -7   0-1.66266 252.742  10
   0  -7  -1 712.746 419.297   6
   0  -7   1 562.920 376.427   6
   0   7   1 223.141 130.110   3
   0   7  -1 688.110 194.907   3
   0   7  -1 422.681 145.589  11
   0   7   1 825.685 173.300  11
   0  -7   1 566.770 312.076  10
   0  -7  -1 459.876 328.169  10
   0   7  -1 1140.45 389.071   9
   0   7   1 994.857 363.276   9
   0   7  -2 8308.49 506.646   3
   0  -7   2 8140.27 791.584   6
   0  -7  -2 7829.75 762.294   6
   0   7   2 8564.84 405.736   3
   0  -7  -2 7730.95 660.203  10
   0   7   2 8795.01 447.484  11
   0  -7   2 8291.92 703.329  10
   0   7  -2 8883.46 428.276  11
   0   7   2 8416.81 687.006   9
   0   7  -2 8425.37 686.956   9
   0  -7   3 25067.0 1357.32   6
   0   7   3 26644.6 725.439   3
   0  -7   3 24307.5 1220.37  10
   0   7  -3 24899.6 795.407  11
   0   7   3 25987.5 834.400  11
   0  -7  -3 27369.3 1211.62  10
   0   7  -3 25740.8 1203.77   9
   0   7   3 23905.4 1147.92   9
   0  -7   4 3712.14 619.797   6
   0   7   4 3394.58 325.339  11
   0   7  -4 3388.53 310.312  11
   0   7  -4 2973.53 491.271   9
   0  -7   4 4036.66 588.579  10
   0  -7  -4 2824.28 446.381  10
   0   7   4 3432.65 502.804   9
   0  -7   5 6248.62 715.759   6
   0   7  -5 6345.92 431.001  11
   0   7   5 6661.75 452.023  11
   0  -7  -5 6110.48 612.933  10
   0   7   5 6824.67 647.406   9
   0   7  -5 6377.13 657.609   9
   0  -7   5 6887.10 713.752  10
   0   7  -6 1812.16 443.730   5
   0  -7   6 1620.13 477.792   6
   0  -7  -6 912.547 330.921  10
   0  -7   6 1527.06 480.470  10
   0   7  -6 1373.54 359.952   9
   0   7   6 1571.39 399.705   9
   0   7  -7 7009.16 689.711   5
   0  -7   7 6655.91 757.050   6
   0  -7  -7 6044.98 602.475   7
   0  -7  -7 5978.74 644.311  10
   0  -7   7 4745.69 634.613  10
   0   7   7 5555.68 631.961   9
   0   7  -8 1175.86 411.615   5
   0  -7  -8 869.287 315.619   7
   0  -7   8 755.298 418.500   6
   0  -7  -8 491.738 336.188  10
   0  -7   8 965.934 440.086  10
   0   7   8 502.436 376.277   9
   0  -7   9 9901.14 895.147   6
   0   7  -9 7537.39 744.954   5
   0  -7  -9 7875.55 703.449  10
   0  -7   9 7277.50 806.816  10
   0   7   9 8071.43 773.692   9
   0  -7  -9 8368.84 746.053   7
   0   7 -10 1819.04 497.233   5
   0  -7  10 2025.07 504.669   6
   0  -7 -10 1634.42 438.426   7
   0  -7 -10 1665.30 434.262  10
   0  -7  10 1040.35 506.141  10
   0   7  10 1945.18 481.737   9
   0   7 -11 9374.64 874.079   5
   0  -7  11 9009.92 884.393   6
   0  -7 -11 8915.06 812.860   7
   0  -7 -11 9058.65 790.169  10
   0   7  11 8077.57 796.348   9
   0  -7  11 8213.48 877.306  10
   0  -7 -12 2832.05 534.975   7
   0  -7  12 3540.96 621.963   6
   0   7 -12 2523.01 593.925   5
   0  -7 -12 1848.29 447.153  10
   0   7  12 2348.35 542.732   9
   0  -7  12 1298.80 557.286  10
   0   7 -13 12197.2 1025.59   5
   0  -7  13 13124.3 1054.08   6
   0  -7 -13 12848.6 963.070  10
   0  -7  13 11126.1 1076.31  10
   0  -7 -13 14265.2 1078.04   7
   0   7  13 13056.0 1028.72   9
   0  -7  14 436.994 424.520   6
   0   7 -14 358.064 450.697   5
   0  -7 -14 28.7973 377.834  10
   0  -7  14 431.768 534.116  10
   0   7  14 186.952 359.502   9
   0  -7 -14 875.776 495.437   7
   0   7 -15 6496.83 818.686   5
   0  -7  15 6730.28 782.788   6
   0  -7 -15 6811.76 765.670  10
   0   7  15 6537.14 809.911   9
   0  -7 -15 7271.12 863.410   7
   0  -7 -16 811.039 443.298  10
   0  -7 -16-201.640 428.069   7
   0  -8   0 945.610 384.579   6
   0   8   0 835.466 346.019   9
   0  -8   0 882.803 358.502  10
   0  -8   1 21762.7 1358.12   6
   0  -8  -1 19706.6 1284.36   6
   0   8  -1 23434.9 850.863   3
   0  -8   1 21678.1 1191.67  10
   0  -8  -1 20099.6 1136.65  10
   0   8  -1 20554.3 1141.83   9
   0   8   1 21180.5 1150.26   9
   0   8  -2 117.980 190.226   3
   0  -8   2 309.664 438.018   6
   0  -8  -2 422.261 326.192  10
   0  -8   2-234.758 373.092  10
   0   8   2 809.028 416.084   9
   0   8  -2 302.276 433.357   9
   0  -8   3 18339.5 1266.30   6
   0   8  -3 16709.3 786.712   3
   0  -8  -3 17600.8 1043.82  10
   0  -8   3 16291.6 1079.71  10
   0   8  -3 17093.6 1061.27   9
   0   8   3 15662.0 1012.69   9
   0  -8   4-27.0958 414.103   6
   0  -8   4-74.9224 410.261  10
   0   8  -4-149.059 321.752   9
   0  -8  -4 347.489 294.466  10
   0   8   4 1.50602 357.672   9
   0  -8   5 11839.3 1031.29   6
   0  -8  -5 11725.4 881.724  10
   0  -8   5 12576.3 994.019  10
   0   8   5 11885.2 903.120   9
   0   8  -5 11872.6 910.399   9
   0  -8   6 530.144 369.381   6
   0  -8  -6 970.686 382.120  10
   0   8  -6 418.705 349.813   9
   0   8   6 943.821 427.842   9
   0  -8   6-219.396 378.902  10
   0  -8   7 10672.9 1007.73   6
   0  -8  -7 10088.2 828.677  10
   0   8   7 11632.1 906.887   9
   0  -8   7 9532.23 909.307  10
   0  -8  -7 11088.4 849.527   7
   0   8  -7 9805.01 885.383   9
   0  -8   8 720.688 486.071   6
   0   8  -8 614.452 413.539   5
   0  -8  -8 212.385 348.199   7
   0  -8  -8 323.254 327.913  10
   0  -8   8 127.257 379.420  10
   0   8  -8 123.718 411.754   9
   0   8   8 1.92678 303.952   9
   0  -8   9 4802.55 731.613   6
   0   8  -9 3950.78 624.963   5
   0  -8  -9 3860.80 585.353   7
   0  -8  -9 3955.56 556.370  10
   0   8   9 3075.90 588.285   9
   0  -8   9 4710.13 717.611  10
   0  -8 -10 94.2382 315.313   7
   0   8 -10 593.810 435.926   5
   0  -8  10 481.529 472.362   6
   0  -8 -10-199.998 389.570  10
   0   8  10 545.416 433.984   9
   0  -8  10-223.142 429.036  10
   0  -8  11 1280.95 538.326   6
   0  -8 -11-367.395 424.820   7
   0   8 -11 962.942 432.033   5
   0  -8 -11 509.026 375.762  10
   0  -8  11 359.029 458.688  10
   0   8  11 366.018 364.482   9
   0   8 -12 231.661 459.542   5
   0  -8  12 498.064 399.117   6
   0  -8 -12 650.379 421.905   7
   0  -8 -12-199.806 336.665  10
   0  -8  12 535.468 506.816  10
   0   8  12-194.550 392.900   9
   0  -8 -13-176.888 384.321   7
   0   8 -13-621.371 435.421   5
   0  -8  13-290.109 367.593   6
   0  -8 -13 864.107 474.746  10
   0  -8  14 2752.75 628.526   6
   0  -8 -14 4583.27 667.676  10
   0  -8 -14 4064.31 680.303   7
   0  -8  15-192.959 410.271   6
   0  -9   0-40.9096 456.188   6
   0  -9   0 138.632 347.323  10
   0   9   0 588.515 429.142   9
   0  -9   1-101.584 385.769   6
   0  -9   1-480.999 363.094  10
   0   9  -1 489.268 378.971   9
   0  -9  -1 332.578 409.738  10
   0   9   1-185.385 406.522   9
   0  -9   2 786.426 542.179   6
   0  -9   2-388.348 416.962  10
   0   9  -2 681.907 391.684   9
   0  -9  -2 7.83625 331.575  10
   0   9   2 656.936 454.027   9
   0  -9   3 1004.19 502.450   6
   0  -9  -3 879.952 377.860  10
   0  -9   3 981.281 467.159  10
   0   9   3 571.869 431.450   9
   0   9  -3 909.105 497.002   9
   0  -9   4 811.537 512.214   6
   0  -9  -4-234.141 409.912  10
   0   9  -4 80.8595 372.059   9
   0  -9   4 5.64266 359.268  10
   0   9   4 578.014 396.230   9
   0  -9   5 5076.49 839.482   6
   0   9  -5 3858.25 622.578   9
   0   9   5 3707.06 616.744   9
   0  -9   5 3840.91 645.278  10
   0  -9  -5 2652.23 555.553  10
   0  -9   6 1789.38 635.362   6
   0  -9  -6 1151.98 427.489   7
   0  -9  -6 408.700 351.269  10
   0   9  -6 1240.68 499.709   9
   0  -9   6 346.689 409.389  10
   0   9   6 256.649 349.371   9
   0  -9  -7 2941.64 544.491   7
   0  -9   7 2652.69 647.397   6
   0  -9  -7 2896.55 595.646  10
   0  -9   7 3266.71 641.322  10
   0   9  -7 3480.88 695.217   9
   0   9   7 2368.53 522.993   9
   0  -9   8-472.695 481.449   6
   0  -9  -8 487.297 373.009   7
   0  -9  -8 438.864 356.125  10
   0   9  -8 3.89674 485.505   9
   0   9   8-233.140 420.666   9
   0  -9   8 921.152 520.481  10
   0  -9   9 5667.97 831.845   6
   0  -9  -9 5226.40 682.615   7
   0  -9  -9 6284.11 746.792  10
   0   9   9 5269.01 726.602   9
   0   9  -9 7294.73 853.582   9
   0  -9   9 4688.16 769.501  10
   0  -9 -10 422.740 379.583   7
   0  -9  10 698.652 591.636   6
   0   9 -10 1721.32 580.902   5
   0  -9 -10 604.262 440.875  10
   0  -9 -11 8224.27 879.891   7
   0  -9  11 5844.97 835.544   6
   0  -9 -11 7316.82 815.567  10
   0  -9 -12 962.539 510.579   7
   0 -10   0 1823.18 542.729  10
   0  10   0 2567.10 570.997   9
   0 -10  -1 4138.30 685.521  10
   0  10   1 3926.83 684.324   9
   0  10  -1 2800.44 592.482   9
   0 -10   1 3064.32 633.934  10
   0 -10   2 3576.78 683.243  10
   0 -10  -2 4416.72 686.209  10
   0 -10  -3 5379.44 689.787  10
   0 -10   3 6298.49 795.891  10
   0 -10  -4 1215.93 494.598  10
   0 -10   4 1478.30 504.097  10
   0 -10  -5 6265.96 785.066  10
   0 -10  -6 3697.77 573.058   7
   0 -10  -6 3607.34 612.730  10
   0 -10  -7 1853.85 512.035   7
   0 -10  -7 2519.58 588.226  10
   0 -10  -8 1944.49 489.733   7
   0 -10  -9 1201.61 494.553   7
   1   0   2 42055.7 825.708   5
  -1   0  -2 41888.6 819.167   5
   1   0   2 43240.0 837.547   1
  -1   0  -2 42944.9 810.191   2
   1   0  -2 43984.2 810.426   2
   1   0   2 43940.1 810.912   2
   1   0  -2 42910.2 754.804   1
  -1   0   2 42186.5 795.511   2
   1   0  -2 44274.9 826.545  10
  -1   0   2 42153.6 820.735  10
  -1   0   2 42326.4 812.480  11
   1   0  -2 42441.0 812.150  11
   1   0   2 41610.3 823.328   7
  -1   0  -2 41289.1 823.753   7
  -1   0  -3 35519.0 803.522   5
   1   0   3 34877.1 791.841   2
   1   0  -3 36397.3 631.026   1
   1   0   3 33970.7 743.479   1
  -1   0  -3 36173.0 793.056   2
   1   0  -3 36796.1 797.403   2
  -1   0   3 35928.0 787.092   2
   1   0   3 36040.5 745.230  10
  -1   0   3 34404.7 786.909  10
   1   0  -3 35437.8 760.277  11
   1   0  -3 35349.4 790.860  10
  -1   0   3 36027.8 773.205  11
   1   0   3 37006.6 827.600   7
  -1   0  -3 34847.2 803.017   7
  -1   0  -4 7852.28 367.628   5
   1   0  -4 8068.04 199.094   1
   1   0  -4 8420.47 366.320   2
   1   0   4 7807.28 299.594   1
  -1   0   4 8115.49 364.083   2
   1   0   4 7406.36 358.509   2
  -1   0  -4 7464.86 357.434   2
   1   0   4 8196.13 331.743  10
   1   0  -4 8140.48 338.257  11
   1   0  -4 7432.11 349.353  10
  -1   0   4 7895.40 355.269  10
  -1   0   4 7511.08 337.022  11
   1   0   4 7752.74 376.434   7
  -1   0  -4 7233.46 367.470   7
  -1   0  -5 35630.4 953.011   5
   1   0   5 35677.8 779.294   1
  -1   0  -5 37135.9 945.479   2
   1   0  -5 38332.7 958.084   2
   1   0   5 37138.6 960.897   2
  -1   0   5 34401.2 933.040   2
   1   0  -5 36738.1 930.633  10
  -1   0   5 33118.9 879.881  11
   1   0   5 35846.1 881.701  10
   1   0  -5 35082.3 887.248  11
  -1   0   5 35957.5 922.320  10
   1   0   5 36195.0 996.105   7
  -1   0  -5 34228.7 968.358   7
  -1   0  -6 7331.40 429.224   5
  -1   0   6 6442.36 405.533   2
   1   0  -6 7939.06 435.883   2
   1   0   6 7560.23 441.970   2
   1   0   6 6631.98 293.923   1
  -1   0  -6 7103.67 413.091   2
  -1   0   6 7526.53 408.853  10
   1   0  -6 6721.32 375.310  11
   1   0   6 7063.47 379.617  10
   1   0  -6 7207.85 418.451  10
   1   0   6 7768.60 460.042   7
  -1   0  -6 6795.94 443.245   7
  -1   0  -7 39420.1 1141.61   5
  -1   0   7 38848.9 1130.96   2
   1   0  -7 41314.7 1145.72   2
   1   0   7 39426.2 1163.99   2
  -1   0  -7 41522.7 1156.71   2
   1   0   7 36713.8 844.621   1
   1   0  -7 40071.8 1113.87  10
   1   0   7 39196.7 1062.52  10
  -1   0   7 40857.2 1117.13  10
   1   0  -7 38168.5 1065.09  11
  -1   0  -7 38790.8 1184.45   7
   1   0   7 38312.2 1207.74   7
  -1   0   7 37366.5 1170.76   7
  -1   0  -7 37266.1 711.436   8
  -1   0   7 40096.8 887.631   8
  -1   0  -8 307129. 5332.98   5
  -1   0   8 300956. 5316.82   2
   1   0   8 310070. 4795.99   1
   1   0   8 314480. 5377.86   2
   1   0  -8 323121. 5291.98  10
   1   0   8 325356. 5237.80  10
  -1   0   8 317910. 4867.47   8
  -1   0  -8 330001. 4611.40   8
  -1   0  -9 8234.89 578.447   5
  -1   0   9 6587.80 518.342   2
   1   0   9 7053.83 317.270   1
   1   0   9 8605.78 608.279   2
   1   0  -9 7580.64 528.634  10
  -1   0   9 7535.86 354.283   8
  -1   0 -10 24516.3 1028.97   5
  -1   0  10 24309.0 1033.17   2
   1   0  10 23961.3 643.465   1
   1   0  10 24467.2 1056.96   2
   1   0 -10 23221.4 968.223  10
  -1   0  10 24240.6 704.355   8
  -1   0 -11 444.112 306.681   5
  -1   0  11 25.8494 254.825   2
   1   0  11 176.251 299.907   2
   1   0 -11-333.485 281.555  10
  -1   0  11-180.482 133.031   8
  -1   0 -12 36234.0 1387.80   5
   1   0 -12 36140.9 1392.95   5
   1   0  12 39016.6 1496.07   2
  -1   0  12 35428.0 1400.02   2
   1   0 -12 38064.5 1372.32  10
  -1   0  12 37511.5 964.096   8
  -1   0 -13-65.2848 303.785   5
   1   0 -13-69.5517 305.901   5
   1   0  13 255.085 326.023   2
  -1   0  13 332.487 325.182   2
   1   0 -13 61.5057 253.962  10
  -1   0  13-75.8768 142.711   8
  -1   0  14 24240.9 1236.14   2
   1   0  14 24750.5 1284.22   2
   1   0 -14 24212.2 1221.67   5
  -1   0 -14 24431.3 1235.78   5
   1   0  15 330.278 372.139   2
  -1   0  15 63.2284 297.282   2
  -1   0 -15 325.780 402.828   5
   1   0 -15 183.365 351.923   5
   1   0  16 13020.2 1024.24   2
  -1   0  16 13124.9 1000.84   2
  -1   0 -16 14434.1 1013.04   5
   1   0 -16 13904.3 1017.85   5
   1   0  17 386.489 420.441   2
  -1   0  17 3.03164 393.964   2
   1   0 -17 188.567 375.932   5
  -1   0 -17-35.2259 327.537   5
   1   0  18 10497.7 999.533   2
  -1   0  18 9527.10 940.392   2
  -1   0 -18 8191.33 868.803   5
   1   0 -18 9561.38 932.089   5
   1   0  19 237.176 442.487   2
  -1   0  19 398.217 496.839   2
   1   0 -19 919.596 405.199   5
  -1   0 -19 6.02620 437.596   5
   1   0  20 1319.97 598.727   2
  -1   0  20 2444.09 589.490   2
  -1   0 -20 2686.07 616.022   5
   1   0 -20 2678.74 686.032   5
  -1   1  20 1729.26 540.224   2
   1  -1  20 2119.68 664.849   2
   1   1 -20 1083.77 451.248   5
  -1  -1 -20 1863.31 540.080   5
  -1   1  19 2798.93 590.995   2
   1  -1  19 1133.14 490.693   2
   1   1 -19 2020.97 546.112   5
  -1  -1 -19 1295.30 483.054   5
  -1   1  18-162.545 423.529   2
   1  -1  18-53.7049 420.967   2
   1   1 -18-64.1156 419.219   5
  -1  -1 -18 218.603 432.497   5
   1  -1  17 626.047 507.775   2
  -1   1  17 1250.67 485.532   2
   1   1 -17 725.751 466.948   5
  -1  -1 -17 1062.44 406.451   5
   1  -1  16 605.755 441.674   2
  -1   1  16-205.801 372.584   2
  -1  -1 -16 638.647 388.759   5
   1   1 -16 405.611 414.213   5
   1  -1  15 4183.03 596.914   2
  -1   1  15 4855.98 628.675   2
   1   1 -15 5122.57 636.080   5
  -1  -1 -15 4162.60 541.428   5
  -1   1  14 144.742 311.260   2
   1  -1  14 137.388 306.027   2
   1  -1  14 480.556 163.596   6
  -1  -1 -14 653.117 328.400   5
   1   1 -14 66.2582 344.422   5
  -1   1  14 375.838 113.490   8
  -1  -1 -13 6254.33 617.107   5
   1   1 -13 6752.58 650.286   5
   1  -1  13 6002.56 362.318   6
  -1   1  13 6116.09 634.914   2
   1  -1  13 6013.74 654.963   2
   1  -1  13 6412.42 306.764   1
  -1  -1 -13 6022.00 557.209  10
  -1   1  13 6626.74 314.467   8
   1  -1  12 855.567 170.743   6
   1   1 -12 937.237 367.258   5
  -1   1  12 655.213 297.106   2
   1  -1  12 604.081 309.741   2
   1  -1  12 502.921 127.365   1
  -1  -1 -12 593.887 252.929  10
  -1   1  12 933.646 147.175   8
   1   1 -11 5973.21 549.248   5
   1  -1  11 6108.02 355.131   6
  -1   1  11 6326.15 570.924   2
   1  -1  11 6432.09 589.530   2
   1  -1  11 6415.57 329.960   1
  -1  -1 -11 6118.81 508.254  10
  -1   1  11 6709.06 313.441   8
  -1  -1 -11 5946.34 572.461   7
   1   1 -10 21999.7 987.138   5
   1  -1  10 22123.7 676.334   6
  -1   1  10 22476.5 981.577   2
   1  -1  10 22288.6 1039.70   2
   1  -1  10 21133.4 657.080   1
  -1  -1 -10 22735.7 895.993  10
  -1  -1 -10 20556.0 992.589   7
  -1   1  10 24077.5 626.558   8
   1   1  -9 20096.3 890.046   5
   1  -1   9 19315.1 604.453   6
   1  -1   9 20723.6 932.937   2
   1  -1   9 18668.6 607.905   1
  -1  -1  -9 20991.8 592.959   1
  -1   1   9 18107.4 830.080   2
  -1  -1  -9 19262.3 774.141  10
  -1  -1  -9 18430.4 882.611   7
   1   1  -8 72013.3 1772.16   5
   1  -1   8 71162.8 1384.78   6
  -1   1   8 69988.8 1713.44   2
  -1  -1  -8 69424.5 1367.18   1
   1  -1   8 69192.0 1808.29   2
  -1  -1  -8 71291.8 1602.38  10
  -1   1   8 73566.4 1783.51   7
  -1  -1  -8 71799.7 1807.04   7
   1   1  -7 24629.3 892.124   5
   1  -1   7 24388.7 647.107   6
  -1   1   7 23446.8 839.940   2
  -1  -1  -7 24957.2 649.678   1
   1  -1   7 24118.8 918.110   2
  -1  -1  -7 26193.6 875.931   2
   1   1  -7 25088.8 826.534  11
  -1  -1  -7 23958.9 766.587  10
  -1   1   7 25329.4 848.140  10
   1  -1   7 25828.5 865.665  10
  -1  -1  -7 24302.8 831.719   9
  -1   1   7 25730.2 890.569   7
  -1  -1  -7 23178.4 879.785   7
   1  -1   7 23641.7 957.258   7
   1   1  -6 68221.1 1575.99   5
   1  -1   6 69509.4 1621.74   5
   1  -1   6 69439.5 1296.66   6
   1  -1   6 65179.9 1599.96   2
  -1  -1  -6 72223.6 1547.31   2
  -1   1   6 67842.4 1525.28   2
  -1  -1  -6 69940.6 1307.29   1
  -1   1   6 70290.4 1525.15  11
  -1  -1  -6 67388.5 1408.51  10
  -1   1   6 72548.6 1545.22  10
   1   1  -6 67948.7 1488.22  11
  -1   1   6 68413.6 1539.11   7
  -1  -1  -6 66684.2 1512.08   9
   1  -1   6 67592.3 1679.71   7
  -1  -1  -6 71240.6 1599.19   7
   1  -1   5 20531.7 538.702   6
   1   1  -5 20289.2 695.593   5
   1  -1   5 20341.9 722.307   5
  -1  -1  -5 20547.4 552.245   1
  -1   1   5 19612.7 659.076   2
  -1  -1  -5 21393.9 671.167   2
  -1   1   5 21000.3 661.467  11
  -1   1   5 20317.1 663.874  10
   1   1  -5 20969.1 635.362  11
  -1  -1  -5 20194.5 583.108  10
  -1  -1  -5 19940.7 689.296   7
   1  -1   5 17948.2 720.768   7
  -1  -1  -5 19657.2 655.911   9
  -1   1   5 20660.3 602.629   9
  -1   1   5 19973.2 657.263   7
   1   1  -4 138896. 2420.54   5
   1  -1   4 137220. 2238.64   6
   1  -1   4 148365. 2498.15   5
  -1  -1  -4 141190. 2376.93   2
  -1  -1  -4 135833. 2262.61   1
  -1   1   4 139024. 2366.52   2
  -1  -1  -4 138924. 2242.67  10
   1   1  -4 137073. 2312.19  11
  -1   1   4 141860. 2400.49  10
  -1   1   4 140081. 2376.01  11
  -1  -1  -4 135761. 2381.99   9
  -1  -1  -4 139064. 2071.32   8
  -1   1   4 139767. 2272.67   9
  -1  -1  -4 137604. 2418.59   7
  -1   1   4 136863. 2346.24   7
   1  -1   4 140160. 2518.96   7
   1  -1   3 38082.4 893.925   5
   1  -1   3 36721.2 786.280   6
   1   1  -3 37573.3 843.111   5
  -1  -1  -3 35569.8 700.897   6
  -1   1   3 36704.2 808.459   2
  -1  -1  -3 37792.1 796.387   1
  -1  -1  -3 38264.7 833.184   2
  -1   1   3 37059.5 848.915  10
  -1  -1  -3 36140.0 719.496  10
   1   1  -3 37299.1 770.731  11
  -1   1   3 36945.7 829.155  11
  -1  -1  -3 37495.2 864.324   7
  -1   1   3 37033.8 749.453   9
  -1  -1  -3 36738.6 836.194   9
  -1   1   3 37730.5 786.408   7
  -1  -1  -3 35988.9 686.748   8
   1  -1   2 348357. 5236.34   6
   1  -1   2 360020. 5290.96   5
  -1  -1  -2 347649. 5160.03   6
   1   1  -2 335589. 5188.91   5
  -1  -1  -2 367509. 5220.74   2
  -1   1   2 358801. 5197.86   2
  -1  -1  -2 358757. 5241.21   1
  -1  -1  -2 363271. 5219.23   3
  -1  -1  -2 363713. 5078.50  10
  -1   1   2 366765. 5274.82  10
  -1   1   2 363792. 5242.37  11
   1   1  -2 350941. 5114.60  11
  -1  -1  -2 358358. 5249.07   9
  -1   1   2 355052. 5104.80   7
  -1   1   2 368404. 5138.18   9
  -1  -1  -2 338923. 5146.59   8
   1  -1   1 12838.3 370.736   5
  -1  -1  -1 13667.0 389.978   6
   1   1  -1 12328.8 308.733   5
  -1   1   1 12754.6 340.657   2
  -1  -1  -1 12775.2 348.817   2
  -1  -1  -1 12954.0 358.259   3
  -1  -1  -1 12662.7 383.597   1
   1   1  -1 12699.3 273.439  11
  -1   1   1 12353.0 378.945  10
  -1  -1  -1 12891.5 274.076  10
  -1   1   1 12526.3 371.270  11
   1  -1   1 12960.1 392.991  10
  -1  -1  -1 12513.4 354.912   9
  -1  -1  -1 12509.9 363.862   8
   1   1  -1 13555.6 409.992   8
   1   1  -1 12881.5 322.482   9
  -1   1   1 12609.9 325.226   9
  -1  -1   0 20106.3 476.970   4
  -1  -1   0 20743.4 381.043   5
   1  -1   0 20816.5 479.655   5
  -1   1   0 21140.8 399.539   4
  -1  -1   0 20221.6 479.423   3
   1   1   0 20033.9 475.983   3
  -1   1   0 20057.9 507.377  10
  -1   1   0 20117.5 493.591  11
   1  -1   0 20190.9 507.083  10
  -1  -1   0 19940.1 446.722   9
   1   1   0 20435.4 443.857   9
  -1  -1   0 20869.6 522.046   8
  -1  -1   1 14315.7 343.205   5
   1   1   1 13853.2 385.549   4
  -1   1  -1 14187.5 392.680   5
  -1   1  -1 14019.4 412.376   6
   1   1   1 14056.9 373.178   2
   1   1   1 14022.6 381.170   3
   1  -1  -1 14232.8 360.013   2
  -1  -1   1 14248.8 295.238  11
   1   1   1 14224.9 301.908  10
   1  -1  -1 14041.0 408.911  10
  -1   1  -1 14046.0 413.469  10
   1  -1  -1 13961.5 393.862  11
  -1  -1   1 13451.9 426.172   8
   1   1   1 14311.1 379.099   9
  -1   1  -2 336471. 5178.68   5
  -1  -1   2 330273. 5111.03   5
  -1   1  -2 338881. 5114.97   6
   1   1   2 346658. 5126.84   2
   1   1   2 361221. 5136.18   3
   1  -1  -2 356921. 5114.58   2
   1   1   2 362785. 4997.44  10
   1  -1  -2 355376. 5147.73  11
  -1  -1   2 340193. 5030.07  11
   1  -1  -2 361111. 5192.03  10
  -1  -1   2 354938. 5214.15   8
   1  -1  -2 360398. 5055.51   9
   1   1   2 363796. 5168.97   9
   1  -1  -2 331628. 5045.09   7
  -1   1  -3 38764.6 928.433   5
   1   1   3 39387.5 768.243   6
  -1  -1   3 39718.3 885.477   5
  -1   1  -3 39984.1 803.574   6
   1   1   3 41019.0 880.124   2
   1  -1  -3 41711.1 870.142   2
   1   1   3 40574.2 778.743  10
   1  -1  -3 40368.2 871.522  11
   1  -1  -3 40625.6 900.524  10
  -1  -1   3 39566.7 912.012  10
   1   1   3 42269.0 908.995   9
  -1  -1   3 40253.8 910.494   8
   1  -1  -3 40199.6 791.698   9
   1  -1  -3 39255.6 861.261   7
  -1   1  -4 131619. 2425.02   5
   1   1   4 137130. 2117.34   6
  -1   1  -4 137479. 2177.72   6
   1  -1  -4 141678. 2333.26   2
   1   1   4 134301. 2344.79   2
   1   1   4 136423. 2218.08  10
   1  -1  -4 135298. 2310.66  11
   1  -1  -4 137595. 2359.68  10
  -1  -1   4 134734. 2391.64  10
   1  -1  -4 136718. 2217.65   9
   1   1   4 135896. 2375.66   9
   1  -1  -4 133705. 2369.60   7
   1   1   4 137500. 2378.27   7
  -1  -1   4 135556. 2330.22   8
   1   1   5 21611.0 507.451   6
  -1   1  -5 21459.0 740.528   5
   1   1   5 21562.0 696.135   2
   1  -1  -5 23056.3 697.166   2
   1  -1  -5 21323.2 655.515  11
   1  -1  -5 21217.4 685.604  10
  -1  -1   5 22644.3 722.440  10
   1   1   5 21599.0 611.888  10
   1  -1  -5 19794.9 696.333   7
  -1  -1   5 23544.1 663.159   8
   1   1   5 22301.2 715.574   7
   1  -1  -5 21711.0 606.991   9
   1   1   6 64809.4 1196.43   6
  -1   1  -6 67991.0 1589.71   5
   1  -1  -6 67830.7 1498.07   2
  -1  -1   6 68302.4 1584.24   2
   1   1   6 66043.6 1508.24   2
   1   1   6 68547.9 1403.09  10
   1  -1  -6 66928.3 1447.11  11
  -1  -1   6 67679.1 1544.66  10
   1  -1  -6 68519.5 1496.39  10
  -1  -1   6 68121.7 1392.38   8
   1  -1  -6 66514.2 1365.57   9
   1   1   6 66633.3 1533.62   7
  -1   1  -7 28986.0 989.156   5
   1   1   7 26594.6 656.715   6
  -1  -1   7 26879.7 961.535   2
  -1  -1   7 28575.3 559.551   1
   1   1   7 27162.7 927.789   2
   1  -1  -7 30685.6 949.126   2
   1   1   7 28257.4 849.958  10
  -1  -1   7 28939.6 960.924  10
   1  -1  -7 28327.1 907.973  10
   1  -1  -7 28918.7 884.598  11
   1  -1  -7 28025.6 820.658   9
  -1  -1   7 28630.4 810.450   8
   1   1   7 29359.3 967.630   7
  -1   1  -8 71653.4 1810.22   5
  -1  -1   8 74465.9 1141.33   1
  -1  -1   8 67851.4 1786.15   2
   1   1   8 70519.4 1757.20   2
   1  -1  -8 73188.6 1705.85  10
   1   1   8 72781.7 1642.44  10
  -1   1  -8 67936.4 1433.28   8
  -1  -1   8 70014.2 1513.14   8
   1  -1  -8 71142.9 1576.20   9
  -1   1  -9 16804.5 837.659   5
   1   1   9 16270.4 795.161   2
  -1  -1   9 16168.7 812.484   2
   1  -1  -9 17426.4 770.316  10
  -1   1  -9 16841.9 569.082   8
  -1  -1   9 16217.2 626.219   8
  -1   1 -10 25232.5 1073.25   5
   1   1  10 25498.8 1058.08   2
  -1  -1  10 23262.0 1053.65   2
   1  -1 -10 25822.0 1004.52  10
  -1  -1  10 24415.5 806.843   8
  -1   1 -10 25684.2 730.350   8
  -1   1 -11 6255.07 584.425   5
  -1  -1  11 7231.25 624.003   2
   1   1  11 5877.82 556.272   2
   1  -1 -11 6435.71 542.686  10
  -1   1 -11 7350.97 364.221   8
  -1  -1  11 6435.28 406.140   8
  -1   1 -12 864.036 362.814   5
  -1  -1  12 841.082 345.336   2
   1   1  12 852.500 346.895   2
   1  -1 -12 826.627 300.335  10
  -1   1 -12 826.709 146.482   8
  -1   1 -13 6467.17 643.299   5
   1  -1 -13 5347.11 542.061  10
   1   1  13 6068.92 622.602   2
  -1  -1  13 5286.98 615.954   2
  -1   1 -14-55.3712 369.114   5
   1  -1 -14 317.013 283.318  10
  -1  -1  14-564.305 423.159   2
   1   1  14 421.253 389.980   2
  -1   1 -15 2953.01 531.966   5
   1  -1 -15 2828.85 488.052  10
   1   1  15 3095.30 539.406   2
  -1  -1  15 3401.69 571.289   2
  -1   1 -16 917.551 462.716   5
   1  -1 -16 764.751 388.141  10
   1   1  16 959.440 441.614   2
  -1  -1  16 993.130 459.477   2
   1  -1 -17 69.1314 396.641   5
  -1   1 -17 1266.18 518.586   5
   1  -1 -17 1446.47 455.210  10
  -1  -1  17 1410.23 457.348   2
   1   1  17 1537.30 461.944   2
   1  -1 -18-480.186 458.206   5
  -1   1 -18 111.660 433.061   5
  -1  -1  18 408.769 459.560   2
   1   1  18-332.618 423.834   2
   1  -1 -19 1577.72 524.615   5
  -1   1 -19 2267.07 583.826   5
   1   1  19 2643.15 656.963   2
  -1  -1  19 1889.83 608.719   2
  -1   1 -20 1081.87 525.807   5
   1  -1 -20 1107.23 481.532   5
  -1  -1  20 1753.40 594.020   2
   1   1  20 308.431 510.887   2
  -1  -2 -20 9241.98 939.655   5
   1   2 -20 10360.0 1036.77   5
  -1  -2 -19 573.604 409.338   5
   1   2 -19 1066.61 515.687   5
  -1   2  19 1477.10 601.417   2
   1  -2  19 1100.63 596.079   2
  -1  -2 -18 7236.50 838.254   5
   1   2 -18 7034.50 855.705   5
   1  -2  18 8208.48 908.459   2
  -1   2  18 8074.12 886.428   2
  -1  -2 -17 1698.11 496.270   5
   1   2 -17 2639.02 598.621   5
  -1   2  17 2390.13 527.956   2
   1  -2  17 2080.65 594.841   2
   1   2 -16 16925.2 1139.58   5
  -1  -2 -16 17196.4 1017.55  10
   1  -2  16 16371.7 1154.87   2
  -1   2  16 18022.1 1167.87   2
   1   2 -15 4569.47 628.411   5
   1  -2  15 4982.33 400.962   6
  -1   2  15 5074.37 615.557   2
   1  -2  15 3798.71 597.479   2
  -1  -2 -15 4569.11 534.919  10
   1  -2  14 15551.1 694.983   6
   1   2 -14 14824.2 989.451   5
  -1   2  14 15343.9 988.175   2
   1  -2  14 15117.0 1033.12   2
   1  -2  14 15935.2 567.437   1
  -1  -2 -14 17200.2 923.945  10
  -1  -2 -14 13221.8 966.528   7
   1  -2  13 2038.02 267.208   6
   1   2 -13 958.136 400.752   5
   1  -2  13 1308.78 407.970   2
   1  -2  13 1814.85 223.277   1
  -1   2  13 1765.00 438.805   2
  -1  -2 -13 1873.23 362.992  10
  -1   2  13 2199.29 175.278   8
  -1  -2 -13 1892.54 410.644   7
   1   2 -12 8030.01 697.360   5
   1  -2  12 7828.97 468.810   6
  -1   2  12 8190.24 700.494   2
   1  -2  12 7965.44 705.065   2
  -1  -2 -12 8615.47 411.961   1
  -1  -2 -12 8091.29 588.774  10
  -1  -2 -12 8479.36 731.526   7
   1  -2  11 32103.5 981.993   6
   1   2 -11 31450.0 1291.65   5
  -1  -2 -11 32215.1 859.066   1
   1  -2  11 31209.4 1322.00   2
  -1   2  11 28916.9 1200.66   2
  -1  -2 -11 31461.6 1118.01  10
  -1  -2 -11 31127.4 1293.45   7
   1  -2  10 66509.6 1534.73   6
   1   2 -10 66509.7 1902.51   5
   1  -2  10 68899.5 1974.56   2
  -1  -2 -10 68069.4 1402.33   1
  -1   2  10 64483.6 1804.76   2
  -1  -2 -10 64134.4 1653.44  10
  -1  -2 -10 65551.9 1889.00   7
   1  -2   9 6783.18 414.858   6
   1   2  -9 6064.27 526.925   5
   1  -2   9 7154.77 582.640   2
  -1   2   9 6782.14 515.667   2
  -1  -2  -9 7454.89 370.939   1
  -1  -2  -9 7697.45 480.337  10
  -1  -2  -9 7702.71 572.904   7
   1  -2   8 45649.6 1176.77   6
   1   2  -8 47681.0 1428.78   5
  -1   2   8 45418.7 1331.79   2
  -1  -2  -8 48529.9 1097.91   1
  -1   2   8 48041.5 1329.79  11
  -1  -2  -8 47400.5 1228.53  10
   1   2  -8 46638.0 1262.30   8
  -1   2   8 48592.0 1289.25   9
  -1  -2  -8 46589.0 1389.45   7
   1   2  -7 13625.3 677.207   5
   1  -2   7 14666.6 589.040   6
  -1  -2  -7 13984.7 517.637   1
  -1   2   7 14017.8 646.656   2
  -1   2   7 15220.8 655.916  11
  -1  -2  -7 14785.9 622.454  11
  -1  -2  -7 14272.4 579.173  10
  -1  -2  -7 15332.2 707.699   7
  -1   2   7 14909.6 612.392   9
  -1   2   7 13394.1 606.545   7
   1   2  -7 14752.6 634.721   8
   1  -2   6 61532.6 1415.08   6
   1   2  -6 63690.8 1555.64   5
   1  -2   6 65068.9 1617.69   5
  -1  -2  -6 67487.3 1518.09   2
  -1  -2  -6 65900.9 1346.07   1
  -1   2   6 62984.0 1483.80   2
  -1   2   6 65201.5 1515.29  10
  -1  -2  -6 61922.9 1360.84  10
  -1  -2  -6 62785.8 1417.75  11
  -1   2   6 66008.6 1485.25  11
  -1  -2  -6 65082.3 1548.42   7
   1   2  -6 66222.3 1514.13   8
  -1  -2  -6 65079.1 1495.76   9
  -1   2   6 65021.4 1425.70   9
  -1   2   6 62765.8 1422.63   7
   1  -2   5 8130.22 469.838   5
   1  -2   5 7392.76 411.833   6
   1   2  -5 7724.00 444.583   5
  -1  -2  -5 8974.81 445.538   2
  -1  -2  -5 8166.51 365.271   3
  -1   2   5 8379.94 439.696   2
  -1  -2  -5 8402.37 374.406  10
  -1   2   5 8581.68 439.015  10
  -1  -2  -5 8980.97 398.008  11
  -1   2   5 8217.57 423.823  11
  -1  -2  -5 8121.20 456.301   7
   1   2  -5 8859.35 458.892   8
  -1   2   5 8317.92 389.878   7
  -1  -2  -5 7938.00 425.080   9
  -1   2   5 8311.20 398.436   9
  -1  -2  -4 15451.2 527.256   6
   1  -2   4 16048.4 619.346   5
   1  -2   4 14724.6 580.385   6
   1   2  -4 15878.5 587.697   5
  -1   2   4 14948.7 563.471   2
  -1  -2  -4 17125.9 588.240   2
  -1  -2  -4 15903.1 499.814   3
  -1   2   4 15818.9 552.121  11
  -1  -2  -4 15892.5 500.701  10
  -1  -2  -4 15967.2 500.505  11
  -1   2   4 16518.6 597.370  10
  -1  -2  -4 16452.5 581.198   9
  -1  -2  -4 15518.4 593.045   7
   1   2  -4 16659.7 627.223   8
  -1   2   4 16737.8 544.129   9
  -1  -2  -3 46932.6 1044.13   6
   1  -2   3 47418.7 1131.72   6
   1  -2   3 47968.9 1125.26   5
   1   2  -3 46978.8 1048.59   5
  -1  -2  -3 47105.1 964.305   3
  -1  -2  -3 48622.9 1075.09   2
  -1   2   3 45877.6 1050.83   2
  -1  -2  -3 45821.9 918.554  11
  -1   2   3 48310.5 1032.82  11
  -1   2   3 46769.7 1092.14  10
  -1  -2  -3 45129.2 952.476  10
  -1   2   3 46247.1 1004.32   9
  -1  -2  -3 46868.4 1067.71   9
   1   2  -3 47896.2 1156.61   8
   1  -2   2 12294.7 515.857   6
  -1  -2  -2 12773.6 475.235   6
   1   2  -2 12889.2 430.789   5
   1  -2   2 14472.5 501.154   5
  -1  -2  -2 14120.3 474.762   2
  -1  -2  -2 13660.6 409.817   3
   1  -2   2 13010.0 518.822  10
  -1  -2  -2 12389.8 326.062  11
  -1  -2  -2 12382.8 398.163  10
  -1   2   2 14124.7 499.612  10
   1   2  -2 12726.8 324.831  11
  -1   2   2 13039.8 443.802  11
   1   2  -2 12485.7 509.585   8
  -1  -2  -2 11919.6 450.430   8
  -1   2   2 13324.4 440.750   9
  -1  -2  -2 13156.3 465.858   9
   1  -2   1 23326.6 739.512   6
  -1  -2  -1 23791.1 701.770   6
   1  -2   1 24321.1 660.071   5
  -1   2   1 25460.7 749.722   6
   1   2  -1 23771.5 572.672   5
  -1  -2  -1 24556.8 591.484   3
  -1  -2  -1 25272.0 664.107   2
  -1   2   1 23381.6 609.584  11
   1  -2   1 24168.3 702.319  10
  -1   2   1 24344.2 691.772  10
  -1  -2  -1 23328.9 582.301  10
   1   2  -1 23781.4 621.480   9
  -1   2   1 23896.8 624.821   9
  -1  -2  -1 23123.3 675.725   8
   1   2  -1 23847.9 711.810   8
  -1  -2  -1 23555.2 637.511   9
  -1  -2   0 14232.9 410.072   4
   1  -2   0 14712.7 474.999   5
  -1  -2   0 13768.7 539.212   6
  -1   2   0 14544.9 541.777   6
  -1  -2   0 14550.5 406.573   5
   1   2   0 13409.6 422.467   3
  -1   2   0 13944.6 442.062  11
   1  -2   0 14161.1 512.720  10
  -1  -2   0 14012.7 436.930  10
  -1   2   0 13982.7 506.897  10
  -1  -2   0 14313.3 458.999   9
   1   2   0 14315.3 449.478   9
  -1  -2   0 14843.8 525.664   8
   1   2   0 14592.2 515.416   8
   1   2   1 21193.8 532.470   4
   1   2   1 21555.7 663.589   6
  -1   2  -1 20960.5 610.916   5
  -1  -2   1 21329.4 539.832   5
  -1   2  -1 21044.0 661.944   6
  -1  -2   1 20728.3 691.277   6
   1  -2  -1 22262.5 607.246   2
   1   2   1 20586.5 535.532   3
   1   2   1 21119.8 547.956  10
   1  -2  -1 20501.9 631.858  10
   1  -2  -1 20908.8 560.952  11
  -1   2  -1 21192.3 652.506  10
  -1  -2   1 20676.8 658.443   8
   1   2   1 20539.4 580.482   9
   1   2   1 21097.8 614.653   8
  -1   2  -2 15274.6 538.660   5
   1   2   2 17051.2 575.789   6
  -1   2  -2 16220.4 564.876   6
  -1  -2   2 17101.3 515.721   5
  -1  -2   2 16435.4 629.493   6
   1   2   2 16818.2 542.887   2
   1   2   2 15580.5 464.708   3
   1  -2  -2 16551.0 520.769   2
   1  -2  -2 16078.9 554.726  10
   1   2   2 17009.8 477.745  10
   1  -2  -2 17435.3 508.901  11
   1   2   2 17220.0 521.690   8
  -1  -2   2 15843.5 588.508   8
   1  -2  -2 16316.3 500.262   9
   1   2   2 16730.1 528.345   9
   1   2   3 50036.4 1117.78   6
  -1   2  -3 49085.7 1145.93   5
  -1  -2   3 49481.4 1112.22   5
  -1   2  -3 48726.2 1115.27   6
   1  -2  -3 48725.1 1082.58   2
   1   2   3 47393.4 1104.13   2
   1   2   3 50204.4 1006.87  10
   1  -2  -3 49173.9 1047.38  11
   1  -2  -3 48216.2 1130.07  10
   1   2   3 48192.8 1101.64   9
   1  -2  -3 49999.4 1007.04   7
  -1  -2   3 48265.5 1175.56   8
   1   2   3 48971.8 1005.84   8
   1  -2  -3 49304.6 1044.68   9
   1   2   4 13219.1 494.862   6
  -1  -2   4 11823.9 508.976   5
  -1   2  -4 12309.6 488.279   6
  -1   2  -4 12125.3 547.024   5
   1   2   4 12074.9 506.521   2
   1  -2  -4 12925.1 503.182   2
   1  -2  -4 12306.7 515.642  10
   1  -2  -4 12875.3 474.493  11
   1   2   4 12956.0 445.673  10
  -1  -2   4 13084.2 550.786   8
   1  -2  -4 12690.0 467.369   7
   1  -2  -4 12445.6 455.870   9
   1   2   4 12333.7 512.482   9
   1   2   4 12731.1 397.429   8
  -1   2  -5 9997.04 446.766   6
  -1   2  -5 9408.87 516.578   5
   1   2   5 10200.0 438.963   6
  -1  -2   5 9994.70 509.973   5
   1  -2  -5 10777.1 484.627   2
   1   2   5 10086.3 496.095   2
   1  -2  -5 9590.35 477.640  10
   1   2   5 9886.86 424.078  10
   1  -2  -5 10234.1 446.942  11
   1  -2  -5 10366.4 460.941   7
   1   2   5 11257.1 518.603   9
   1  -2  -5 10312.0 435.806   9
  -1  -2   5 10078.5 495.215   8
   1   2   5 10283.4 326.641   8
  -1   2  -6 63237.6 1572.43   5
   1   2   6 61840.1 1346.20   6
  -1  -2   6 63517.2 1545.72   5
   1  -2  -6 63765.2 1471.03   2
   1   2   6 60770.0 1478.71   2
   1  -2  -6 60885.9 1457.69  10
  -1  -2   6 63173.9 1547.84  10
   1  -2  -6 61284.6 1398.44  11
   1   2   6 62168.2 1359.95  10
   1  -2  -6 61287.2 1361.20   9
  -1  -2   6 60350.6 1448.15   8
   1   2   6 64111.2 1069.95   8
   1  -2  -6 61533.4 1449.08   7
   1   2   6 63829.3 1497.03   9
  -1   2  -7 14523.0 721.279   5
   1   2   7 14353.3 553.651   6
   1   2   7 14721.7 671.725   2
   1   2   7 14933.9 598.812  10
   1  -2  -7 15712.5 670.193  10
   1  -2  -7 14045.7 660.292   7
   1  -2  -7 15291.8 599.706   9
  -1  -2   7 15564.7 652.343   8
   1   2   7 14131.0 668.805   9
  -1   2  -8 46471.3 1428.88   5
   1   2   8 45766.1 1133.75   6
   1   2   8 44723.3 1345.23   2
   1   2   8 46769.5 1240.62  10
   1  -2  -8 47720.1 1325.83  10
  -1   2  -8 46427.7 1221.68   8
  -1  -2   8 46311.4 1255.62   8
   1  -2  -8 45966.7 1362.30   7
   1   2   9 6177.54 386.049   6
  -1   2  -9 6707.17 566.217   5
   1   2   9 7153.46 541.384   2
   1  -2  -9 6725.43 497.319  10
  -1  -2   9 7136.30 462.472   8
  -1   2  -9 7443.83 435.844   8
   1  -2  -9 6960.01 540.778   7
  -1   2 -10 68687.3 1955.16   5
   1   2  10 65927.0 1518.97   6
   1   2  10 64952.5 1838.12   2
  -1  -2  10 64070.9 1916.71   2
   1  -2 -10 67276.2 1787.32  10
  -1   2 -10 70046.6 1605.63   8
   1   2  11 28783.9 918.635   6
  -1   2 -11 28427.9 1239.41   5
  -1  -2  11 27237.8 1227.12   2
   1  -2 -11 29028.8 637.578   1
   1   2  11 26879.2 1154.61   2
   1  -2 -11 28173.8 1125.29  10
  -1   2 -11 30012.2 956.915   8
   1   2  12 10137.7 530.959   6
  -1   2 -12 8802.56 738.225   5
  -1  -2  12 9710.65 284.950   1
   1  -2 -12 9945.44 283.742   1
   1   2  12 8904.40 707.502   2
   1  -2 -12 8824.06 670.967  10
  -1   2 -12 9329.53 514.284   8
  -1   2 -13 3448.79 513.979   5
   1  -2 -13 3141.61 457.736  10
  -1  -2  13 2957.24 521.045   2
   1   2  13 3183.31 491.451   2
  -1   2 -14 13863.5 964.844   5
   1  -2 -14 16830.5 984.918  10
  -1  -2  14 14639.4 1008.17   2
   1   2  14 15343.1 992.101   2
  -1   2 -15 5372.80 682.223   5
   1  -2 -15 5270.65 624.773  10
   1   2  15 6084.16 722.511   2
  -1  -2  15 4634.64 649.017   2
  -1   2 -16 16433.5 1135.89   5
   1  -2 -16 16619.0 1050.13  10
  -1  -2  16 15435.4 1115.84   2
   1   2  16 16938.6 1161.33   2
  -1   2 -17 1322.36 444.731   5
   1  -2 -17 1867.17 514.168  10
   1   2  17 1427.64 508.862   2
  -1  -2  17 1630.12 471.812   2
  -1   2 -18 6163.43 797.781   5
   1  -2 -18 6071.69 724.963  10
   1   2  18 8069.89 914.777   2
  -1  -2  18 6302.95 796.479   2
  -1   2 -19 113.417 477.516   5
   1  -2 -19 364.762 484.349   5
   1  -2 -19 179.438 323.763  10
  -1  -2  19 244.820 371.812   2
   1   2  19 176.959 497.622   2
  -1  -3 -19 714.066 492.763   5
   1   3 -19 919.877 531.880   5
  -1  -3 -19 1421.32 481.522  10
  -1   3  19 577.791 410.139   2
   1  -3  19 329.081 476.757   2
   1   3 -18 400.701 391.904   5
  -1  -3 -18 729.013 375.499  10
   1  -3  18 427.978 423.176   2
   1  -3  17 1006.42 434.918   2
  -1   3  17 1432.82 487.978   2
  -1  -3 -17 1863.53 427.650  10
   1   3 -16 2005.98 508.229   5
   1  -3  16 2779.85 607.938   2
  -1   3  16 2275.39 495.709   2
  -1  -3 -16 3059.33 517.877  10
  -1  -3 -16 2430.44 554.294   7
   1  -3  15 4696.60 447.866   6
   1   3 -15 3328.54 544.683   5
  -1   3  15 4906.71 613.594   2
   1  -3  15 3737.90 582.487   2
  -1  -3 -15 4695.16 546.233  10
  -1  -3 -15 4064.83 622.226   7
   1  -3  14 2273.30 331.456   6
   1   3 -14 2060.31 440.232   5
  -1   3  14 1915.86 475.084   2
   1  -3  14 1817.08 473.760   2
  -1  -3 -14 1958.99 369.627  10
  -1  -3 -14 1821.80 450.638   7
   1  -3  13 2771.76 350.510   6
   1   3 -13 2696.19 509.570   5
  -1   3  13 2252.54 461.913   2
   1  -3  13 1976.11 492.454   2
  -1  -3 -13 2287.21 374.246  10
  -1  -3 -13 2282.16 466.931   7
   1  -3  12 4570.95 432.949   6
   1   3 -12 4051.72 534.176   5
  -1  -3 -12 3910.42 321.111   1
   1  -3  12 3145.14 526.502   2
  -1   3  12 3872.31 509.638   2
  -1  -3 -12 3842.19 440.710  10
  -1  -3 -12 4590.48 568.068   7
   1   3 -11 13133.7 845.126   5
   1  -3  11 13294.5 695.279   6
  -1   3  11 12134.2 785.507   2
  -1  -3 -11 13793.4 594.278   1
  -1  -3 -11 13416.9 717.304  10
  -1  -3 -11 13698.2 857.135   7
   1  -3  10 6443.60 487.511   6
  -1  -3 -10 6380.27 580.558   7
   1   3 -10 6398.37 586.506   5
  -1  -3 -10 6624.12 407.784   1
  -1   3  10 5009.89 496.462   2
  -1  -3 -10 6109.66 477.693  10
  -1   3  10 6412.34 511.900   9
   1  -3   9 7552.15 505.862   6
   1   3  -9 7751.07 611.021   5
  -1  -3  -9 7647.05 433.435   1
  -1   3   9 7586.26 566.624   2
  -1  -3  -9 7853.92 498.085  10
  -1  -3  -9 8050.63 610.828   7
  -1   3   9 7197.28 519.240   9
   1  -3   8 13975.1 675.689   6
   1   3  -8 14260.8 763.783   5
  -1  -3  -8 13608.0 574.501   3
  -1   3   8 13646.1 722.159   2
  -1  -3  -8 13502.5 630.283  10
  -1   3   8 13813.8 675.982  11
  -1   3   8 12818.4 651.005   9
  -1  -3  -8 13627.6 740.367   7
   1   3  -7 10535.8 624.105   5
   1  -3   7 9943.64 571.940   6
  -1  -3  -7 9677.04 456.266   3
  -1   3   7 9418.33 569.318   2
  -1  -3  -7 10156.2 501.214  11
  -1  -3  -7 9963.30 513.543  10
  -1   3   7 11023.3 571.527  11
  -1  -3  -7 10567.4 616.918   7
  -1   3   7 11360.0 571.257   9
   1   3  -6 16640.2 739.615   5
   1  -3   6 17048.7 743.603   6
  -1   3   6 16650.6 729.191   2
  -1  -3  -6 17943.1 599.330   3
  -1  -3  -6 16984.8 609.646  11
  -1   3   6 17721.9 703.172  11
  -1  -3  -6 17923.0 659.759  10
  -1   3   6 17532.7 694.920   9
  -1  -3  -6 18138.6 764.220   7
  -1  -3  -5 63763.6 1496.16   6
  -1   3   5 67915.3 1695.55   6
   1  -3   5 63536.0 1600.79   6
   1   3  -5 65079.6 1551.65   5
  -1  -3  -5 66468.7 1333.70   3
  -1   3   5 63407.0 1543.27   2
  -1  -3  -5 63866.6 1413.35  10
  -1   3   5 65481.1 1466.84  11
  -1  -3  -5 64891.9 1335.67  11
  -1   3   5 66002.1 1479.20   9
  -1  -3  -5 68385.8 1590.76   7
  -1   3   4 99621.8 2182.96   6
   1   3  -4 96524.2 1987.99   5
   1  -3   4 95176.1 2110.63   6
  -1  -3  -4 98811.1 2018.81   6
   1  -3   4 104191. 2118.66   5
  -1  -3  -4 103064. 2043.26   2
  -1   3   4 99218.1 2029.09   2
  -1  -3  -4 100739. 1793.41   3
  -1   3   4 103803. 2076.08  10
   1  -3   4 100288. 2186.90  10
  -1  -3  -4 97361.7 1887.23  10
  -1   3   4 99096.0 1917.72  11
  -1  -3  -4 98272.1 1740.88  11
  -1   3   4 102525. 1968.66   9
  -1  -3  -4 98915.9 2015.45   9
   1   3  -4 101789. 2180.26   8
  -1  -3  -3 20470.7 749.371   6
  -1   3   3 21037.6 827.911   6
   1  -3   3 21731.0 832.506   6
   1   3  -3 22071.3 704.102   5
   1  -3   3 23164.2 779.551   5
  -1  -3  -3 21868.6 602.479   3
  -1  -3  -3 21355.7 737.182   2
  -1   3   3 21924.8 762.316  10
  -1  -3  -3 21119.4 659.056  10
  -1   3   3 21156.3 662.557  11
  -1  -3  -3 20926.1 523.693  11
   1  -3   3 21749.4 823.457  10
  -1   3   3 21187.1 702.265   9
  -1  -3  -3 21530.4 724.582   9
   1   3  -3 22274.5 834.905   8
  -1   3   2 91940.7 2008.55   6
  -1  -3  -2 92413.9 1647.11   3
   1  -3   2 91689.1 2010.66   6
   1   3  -2 88461.3 1732.49   5
   1  -3   2 93567.1 1871.31   5
  -1  -3  -2 91036.7 1920.80   6
  -1  -3  -2 91957.8 1858.50   2
  -1  -3  -2 89602.2 1728.25  10
   1  -3   2 89993.5 1931.22  10
  -1   3   2 91845.9 1710.24  11
  -1  -3  -2 91337.6 1456.15  11
  -1   3   2 94004.5 1905.15  10
  -1  -3  -2 91117.1 1828.62   9
   1   3  -2 90177.0 1988.24   8
  -1   3   2 91078.1 1791.50   9
   1   3  -2 91201.6 1799.53   9
  -1  -3  -1 75381.0 1691.03   6
   1   3  -1 74705.4 1471.86   5
  -1   3   1 77437.1 1740.46   6
   1  -3   1 75533.5 1766.31   6
   1  -3   1 78252.7 1599.99   5
  -1  -3  -1 73759.4 1507.96  10
  -1   3   1 77837.8 1653.83  10
  -1   3   1 75765.0 1459.77  11
   1  -3   1 75131.4 1661.01  10
  -1  -3  -1 74314.8 1156.25  11
   1   3  -1 78542.2 1569.16   9
   1   3  -1 77657.1 1734.49   8
  -1  -3  -1 75622.6 1566.77   9
  -1   3   1 72750.0 1543.69   9
   1  -3   0 127780. 2516.67   6
   1  -3   0 126448. 2289.74   5
  -1   3   0 122107. 2451.41   6
   1   3   0 126557. 2483.09   6
  -1  -3   0 126667. 2168.06   5
  -1  -3   0 125925. 2074.96   4
  -1  -3   0 119474. 2429.55   6
   1   3   0 126611. 2139.77   3
  -1  -3   0 120761. 2230.17  10
  -1   3   0 126362. 2385.83  10
  -1   3   0 121793. 2149.35  11
   1  -3   0 123784. 2368.18  10
  -1   3   0 123934. 2291.69   9
   1   3   0 125959. 2428.06   8
  -1  -3   0 120075. 2259.66   9
   1   3   0 123161. 2251.27   9
  -1   3  -1 75222.4 1703.73   6
   1   3   1 77449.1 1730.90   6
  -1  -3   1 73012.8 1372.93   4
   1   3   1 72770.6 1362.75   4
  -1  -3   1 74422.4 1473.61   5
  -1  -3   1 75259.3 1743.66   6
   1   3   1 74630.0 1397.87   3
   1  -3  -1 72557.9 1441.03  11
  -1   3  -1 76000.2 1460.36  11
  -1  -3   1 73289.4 1547.04  10
   1  -3  -1 74827.5 1624.12  10
  -1   3  -1 76608.1 1662.71  10
   1   3   1 75796.7 1527.58  10
   1   3   1 75141.3 1647.33   8
   1   3   1 74201.7 1544.08   9
  -1  -3   2 95577.5 2074.61   6
   1   3   2 93375.4 1668.26   4
  -1   3  -2 90145.3 1880.80   5
   1   3   2 92776.0 2002.74   6
  -1   3  -2 91617.3 1981.52   6
  -1  -3   2 94931.4 1807.25   5
   1  -3  -2 95874.1 1886.43   2
   1   3   2 94473.6 1676.50   3
   1  -3  -2 93375.2 1919.35  10
  -1  -3   2 90788.1 1886.48  10
   1   3   2 100147. 1821.37  10
   1  -3  -2 93696.2 1743.13  11
   1   3   2 91081.7 1886.14   8
   1  -3  -2 94279.4 1836.43   9
   1   3   2 91946.1 1840.89   9
   1   3   3 18483.5 730.292   6
  -1   3  -3 19460.3 741.849   6
  -1   3  -3 17032.0 681.368   5
  -1  -3   3 18641.7 664.235   5
  -1  -3   3 18081.2 777.016   6
   1  -3  -3 17947.4 662.223   2
   1   3   3 18608.8 553.820   3
   1  -3  -3 17359.9 681.606  10
   1  -3  -3 17981.7 592.508  11
   1   3   3 18643.1 622.992  10
   1   3   3 18726.4 646.543   8
   1  -3  -3 18917.5 649.581   9
   1   3   3 17948.6 662.467   9
  -1  -3   4 100232. 2199.35   6
   1   3   4 99372.2 2093.95   6
  -1   3  -4 97420.7 2061.59   6
  -1  -3   4 102388. 2054.88   5
  -1   3  -4 99409.1 2076.79   5
   1  -3  -4 99238.0 2009.46   2
   1   3   4 95583.1 2027.85   2
   1  -3  -4 98643.6 2032.13  10
   1  -3  -4 97247.6 1878.52  11
   1   3   4 98648.8 1898.25  10
   1  -3  -4 97376.7 1880.60   7
   1  -3  -4 101106. 1955.24   9
   1   3   4 96974.4 1879.19   8
   1   3   4 98474.9 1997.33   9
  -1   3  -5 64661.4 1555.95   6
  -1  -3   5 68626.8 1623.32   5
   1   3   5 64018.6 1574.73   6
  -1  -3   5 65084.4 1702.86   6
  -1   3  -5 64936.4 1613.49   5
   1  -3  -5 66499.0 1072.75   3
   1   3   5 66265.6 1577.11   2
   1  -3  -5 67982.5 1561.77   2
   1  -3  -5 64055.7 1557.90  10
   1  -3  -5 65490.1 1439.81  11
   1   3   5 65461.9 1450.44  10
   1  -3  -5 66733.4 1481.84   9
   1   3   5 65276.3 1365.63   8
   1   3   5 63575.6 1543.86   9
   1  -3  -5 63826.6 1448.73   7
  -1   3  -6 22631.4 829.543   6
   1   3   6 23006.4 845.452   6
  -1   3  -6 22886.2 916.428   5
  -1  -3   6 22340.7 928.809   6
   1   3   6 21890.5 849.664   2
   1   3   6 23376.3 776.688  10
   1  -3  -6 21669.2 834.543  10
   1   3   6 22666.0 646.064   8
   1   3   6 22188.2 846.984   9
   1  -3  -6 21677.7 793.295   7
  -1   3  -7 9491.33 613.334   5
   1   3   7 9373.92 534.219   6
  -1  -3   7 9865.95 621.235   6
   1   3   7 8958.47 579.568   2
   1  -3  -7 9205.99 554.756  10
   1   3   7 9443.70 501.233  10
   1   3   7 9621.87 369.876   8
   1   3   7 9399.94 572.716   9
   1  -3  -7 9302.48 541.368   7
  -1   3  -8 12567.3 737.310   5
   1   3   8 12409.9 632.710   6
  -1  -3   8 12899.6 723.671   6
   1   3   8 12111.6 692.552   2
   1  -3  -8 12453.9 678.698  10
   1  -3  -8 12093.6 662.640   7
   1   3   8 13304.9 410.018   8
   1   3   8 13031.8 705.536   9
  -1   3  -9 7820.24 623.866   5
  -1  -3   9 7810.68 592.490   6
   1   3   9 6954.78 477.297   6
   1   3   9 6643.16 539.102   2
   1  -3  -9 7368.90 543.227  10
   1   3   9 7123.54 562.064   9
   1  -3  -9 7295.73 554.553   7
   1   3  10 5662.26 442.968   6
  -1  -3  10 5799.21 541.828   6
  -1   3 -10 5605.77 551.468   5
   1   3  10 5633.57 535.118   2
   1  -3 -10 4385.55 453.938  10
   1  -3 -10 5483.44 522.075   7
  -1  -3  11 14183.6 825.743   6
  -1   3 -11 15004.5 923.978   5
   1   3  11 14538.1 729.552   6
   1   3  11 14048.5 851.378   2
   1  -3 -11 15365.4 842.184  10
   1  -3 -11 14117.6 859.521   7
  -1   3 -12 4057.83 558.511   5
   1   3  12 3603.71 374.274   6
  -1  -3  12 4205.13 492.082   6
   1   3  12 3633.69 531.135   2
  -1  -3  12 2983.56 514.691   2
   1  -3 -12 3986.20 486.550  10
   1  -3 -12 3475.27 484.820   7
  -1  -3  13 1095.56 326.886   6
  -1   3 -13 565.245 373.736   5
   1  -3 -13 1538.78 398.981  10
   1   3  13 1321.46 404.586   2
  -1  -3  13 1517.64 427.250   2
  -1   3 -14 1756.47 485.996   5
  -1  -3  14 1197.05 318.752   6
   1  -3 -14 1252.85 418.682  10
  -1  -3  14 1589.67 455.451   2
   1   3  14 1321.03 432.755   2
  -1  -3  15 5019.42 563.446   6
  -1   3 -15 6536.83 745.775   5
   1  -3 -15 5181.82 622.716  10
   1   3  15 6107.01 701.031   2
  -1  -3  15 4226.03 643.444   2
  -1  -3  16 3751.56 500.474   6
  -1   3 -16 1558.37 496.896   5
   1  -3 -16 2795.76 508.091  10
  -1  -3  16 2443.34 530.398   2
   1   3  16 2878.58 581.005   2
  -1  -3  17 1803.39 397.381   6
   1  -3 -17 1196.27 457.133  10
  -1  -3  17 948.273 496.861   2
   1   3  17 1153.13 480.977   2
  -1   3 -18 1079.38 477.681   5
   1  -3 -18 1682.92 478.373  10
   1   3  18 2188.13 622.260   2
  -1  -3  18 1684.11 582.305   2
  -1   3 -19 1052.96 490.237   5
   1  -3 -19 2105.18 570.396  10
   1   3  19 962.633 487.495   2
  -1  -3  19 1315.93 504.098   2
  -1  -4 -20 960.375 450.792  10
   1   4 -19 266.421 392.406   5
  -1  -4 -19-144.300 401.948  10
   1   4 -18 3813.39 690.020   5
  -1   4  18 3653.77 685.583   2
   1  -4  18 4751.55 752.057   2
  -1  -4 -18 4324.07 613.979  10
   1   4 -17 9579.61 932.120   5
  -1   4  17 9153.48 928.690   2
   1  -4  17 9033.79 969.220   2
  -1  -4 -17 8748.20 784.464  10
  -1  -4 -17 8889.45 974.399   7
   1   4 -16 4957.50 718.861   5
  -1   4  16 3013.94 607.343   2
  -1  -4 -16 4542.84 580.747  10
  -1  -4 -16 3354.20 609.478   7
   1   4 -15 9501.60 877.759   5
   1  -4  15 10374.0 704.839   6
   1  -4  15 8155.42 863.317   2
  -1   4  15 8542.90 811.757   2
  -1  -4 -15 9407.56 750.025  10
  -1  -4 -15 8206.93 831.723   7
   1  -4  14 9955.38 685.117   6
   1   4 -14 9407.35 865.111   5
  -1   4  14 8059.48 770.557   2
   1  -4  14 8269.05 818.030   2
  -1  -4 -14 9271.43 735.331  10
  -1  -4 -14 8474.63 820.551   7
   1  -4  13 15111.0 844.095   6
   1   4 -13 15243.3 1012.77   5
  -1   4  13 14297.3 968.812   2
  -1  -4 -13 14824.1 874.367  10
  -1  -4 -13 13874.1 970.645   7
   1   4 -12 7497.98 729.821   5
   1  -4  12 6893.78 585.300   6
  -1   4  12 6230.93 631.434   2
  -1  -4 -12 5758.47 542.609  10
  -1   4  12 7286.01 632.844   9
  -1  -4 -12 6513.89 648.808   7
   1   4 -11 1310.09 372.890   5
  -1  -4 -11 846.026 358.993   7
   1  -4  11 1429.18 310.276   6
  -1   4  11 1458.01 349.941   2
  -1  -4 -11 1343.24 332.749  10
  -1   4  11 625.016 246.009   9
   1   4 -10 22578.9 1093.29   5
   1  -4  10 21619.3 987.128   6
  -1   4  10 20906.9 1017.03   2
  -1  -4 -10 22285.1 935.876  10
  -1  -4 -10 23067.5 1096.65   7
  -1   4  10 21889.5 986.446   9
   1   4  -9 21169.4 1020.46   5
   1  -4   9 20313.5 944.354   6
  -1   4   9 21180.2 985.143   2
  -1  -4  -9 21868.3 895.654  10
  -1   4   9 20965.1 928.209  11
  -1   4   9 20853.9 921.215   9
  -1  -4  -9 20441.3 992.022   7
   1  -4   8 31380.5 1186.26   6
   1   4  -8 32051.2 1203.54   5
  -1  -4  -8 30471.7 907.448   3
  -1   4   8 30513.5 1165.85   2
  -1   4   8 31658.0 1111.03  11
  -1  -4  -8 30635.3 1048.23  10
  -1  -4  -8 31645.3 1191.07   7
  -1   4   8 30991.1 1110.02   9
   1  -4   7 13672.7 767.589   6
   1   4  -7 14764.5 772.916   5
  -1  -4  -7 13309.4 534.664   3
  -1   4   7 12348.1 713.420   2
  -1  -4  -7 12532.9 551.541  11
  -1   4   7 12609.0 642.272  11
  -1  -4  -7 12778.4 633.613  10
  -1   4   7 13796.9 695.388   9
  -1  -4  -7 12885.2 725.326   7
   1  -4   6 18862.2 899.784   6
   1   4  -6 19565.9 841.118   5
  -1   4   6 19458.8 849.544   2
  -1  -4  -6 19920.6 645.343   3
  -1  -4  -6 19611.6 660.085  11
  -1   4   6 19058.5 769.322  11
  -1  -4  -6 20083.5 773.037  10
  -1   4   6 20531.7 824.110   9
  -1  -4  -6 20109.4 862.090   7
   1  -4   5 15588.5 799.360   6
   1   4  -5 14456.3 684.978   5
  -1  -4  -5 14866.5 719.866   6
  -1  -4  -5 13872.2 511.865   3
  -1  -4  -5 14105.6 629.082  10
  -1   4   5 14768.7 625.692  11
   1  -4   5 13324.0 763.405  10
  -1  -4  -5 14001.6 507.738  11
  -1   4   5 14421.9 665.399   9
   1   4  -4 9381.57 528.232   5
  -1  -4  -4 9759.35 576.210   6
   1  -4   4 9632.96 637.535   6
  -1  -4  -4 9966.63 415.913   3
   1  -4   4 9558.77 620.414  10
  -1  -4  -4 10548.4 388.681  11
  -1   4   4 10657.5 501.946  11
  -1  -4  -4 9651.97 505.680  10
  -1   4   4 9437.68 539.281   9
  -1  -4  -3 67440.4 1708.79   6
   1  -4   3 66460.6 1800.92   6
  -1  -4  -3 68376.1 1359.16   3
   1   4  -3 68317.2 1559.63   5
  -1  -4  -3 68368.7 1227.91  11
  -1   4   3 67026.2 1460.53  11
  -1  -4  -3 65089.8 1531.12  10
   1  -4   3 65370.0 1732.58  10
  -1   4   3 67909.2 1597.60   9
   1   4  -3 66365.3 1600.27   9
   1  -4   2 31013.2 1140.21   6
  -1  -4  -2 30422.0 1079.44   6
   1   4  -2 30381.9 915.398   5
  -1   4   2 31030.3 527.068   3
  -1  -4  -2 30771.9 639.756  11
  -1  -4  -2 30446.7 923.939  10
  -1   4   2 30185.6 844.011  11
   1  -4   2 30322.5 1065.07  10
  -1   4   2 30786.3 974.149   9
   1   4  -2 28898.0 958.457   9
   1  -4   1 15673.0 799.145   6
  -1  -4  -1 16289.0 608.647   5
   1   4  -1 14545.5 549.286   3
  -1  -4  -1 14319.2 729.366   6
  -1   4   1 14788.3 371.238   3
  -1  -4  -1 14974.3 626.507  10
   1   4  -1 14905.5 331.632  11
  -1   4   1 15082.4 549.921  11
   1  -4   1 15299.6 726.223  10
   1   4  -1 14537.6 649.152   9
  -1   4   1 15020.2 651.982   9
   1  -4   0 18267.2 851.211   6
  -1  -4   0 18038.1 828.861   6
  -1  -4   0 18417.6 664.052   5
  -1  -4   0 18403.2 538.347   4
   1   4   0 17815.4 598.886   3
  -1   4   0 17294.5 603.606  11
   1   4   0 18008.9 362.119  11
   1  -4   0 18746.0 790.129  10
  -1  -4   0 18871.0 720.291  10
  -1   4   0 17899.7 732.340   9
   1   4   0 18910.3 723.810   9
  -1  -4   1 19971.7 878.583   6
  -1  -4   1 20323.7 575.707   4
  -1  -4   1 19845.2 706.826   5
   1   4   1 18955.3 610.095   3
   1  -4  -1 19071.9 792.868  10
   1   4   1 19221.6 423.896  11
  -1  -4   1 17827.3 733.857  10
   1   4   1 19484.8 750.048  10
  -1   4  -1 20068.9 651.410  11
   1   4   1 20455.2 848.805   8
  -1   4  -1 20406.3 787.336   9
   1   4   1 20042.0 750.368   9
  -1   4  -2 25411.5 893.865   5
   1   4   2 24260.0 661.040   4
  -1  -4   2 26235.2 1037.54   6
  -1  -4   2 23756.3 815.723   5
   1   4   2 24367.0 686.817   3
  -1  -4   2 24288.7 879.070  10
   1  -4  -2 23797.2 730.846  11
   1   4   2 24873.6 844.956  10
   1  -4  -2 24566.3 909.515  10
   1   4   2 24790.9 926.814   8
   1   4   2 24399.0 862.854   9
  -1  -4   3 62490.2 1505.98   5
  -1  -4   3 60771.2 1724.40   6
  -1   4  -3 61449.9 1556.06   5
   1   4   3 60904.7 1276.08   4
   1   4   3 61442.3 1278.31   3
  -1  -4   3 58786.5 1559.66  10
   1  -4  -3 60150.5 1565.39  10
   1  -4  -3 61901.6 1373.06  11
   1   4   3 64580.1 1508.95  10
   1   4   3 60297.8 1505.06   9
   1   4   3 61409.6 1557.34   8
  -1   4  -4 10513.5 605.529   5
  -1  -4   4 10429.2 681.682   6
   1  -4  -4 11058.2 502.690  11
   1  -4  -4 11347.1 619.100  10
   1   4   4 12303.2 574.197  10
   1   4   4 10933.8 567.230   8
   1   4   4 10507.9 574.697   9
  -1  -4   5 14323.9 808.528   6
  -1   4  -5 14476.3 735.834   5
   1   4   5 13978.5 633.161  10
   1  -4  -5 14232.3 710.100  10
   1   4   5 14904.8 710.788   9
   1  -4  -5 14381.6 634.451   7
   1   4   5 15438.0 645.887   8
  -1  -4   6 22615.6 1016.55   6
  -1   4  -6 20663.4 914.604   5
   1   4   6 22117.4 934.013   2
   1  -4  -6 22243.7 435.929   3
   1  -4  -6 22181.4 908.150  10
   1  -4  -6 20115.8 813.971   7
   1   4   6 22945.6 912.845   9
   1   4   6 22043.2 768.513   8
  -1  -4   7 14946.9 837.343   6
  -1   4  -7 13773.8 783.965   5
   1   4   7 13353.5 751.525   2
   1  -4  -7 14749.4 391.869   3
   1  -4  -7 14494.7 759.462  10
   1   4   7 15189.7 769.648   9
   1  -4  -7 13580.6 687.259   7
   1   4   7 15272.1 596.623   8
  -1  -4   8 32116.9 1278.75   6
  -1   4  -8 31662.3 1240.98   5
   1  -4  -8 32180.4 734.846   3
   1   4   8 31286.9 1200.78   2
   1  -4  -8 32270.1 1164.34  10
   1  -4  -8 31216.7 1128.30   7
   1   4   8 33561.4 1212.49   9
   1   4   8 31977.4 889.248   8
  -1   4  -9 20953.0 1045.72   5
  -1  -4   9 20193.1 1021.89   6
   1   4   9 20460.2 990.469   2
   1  -4  -9 19523.5 933.816  10
   1   4   9 22211.4 1003.12   9
   1  -4  -9 20641.6 947.725   7
   1   4   9 20883.9 649.820   8
  -1  -4  10 22533.9 1107.00   6
  -1   4 -10 23173.6 1142.12   5
   1   4  10 23257.3 1098.07   2
   1  -4 -10 23054.7 1050.39  10
   1   4  10 25479.1 664.295   8
   1   4  10 25420.9 1120.41   9
   1  -4 -10 25057.9 1101.48   7
  -1  -4  11 821.460 337.703   6
  -1   4 -11 982.425 368.156   5
   1   4  11 908.717 304.519   2
   1  -4 -11 936.806 303.208  10
   1   4  11 1118.73 325.826   9
   1  -4 -11 1224.83 315.824   7
  -1  -4  12 5132.46 560.892   6
  -1   4 -12 5263.72 636.329   5
   1   4  12 5467.88 621.985   2
   1  -4 -12 3713.40 508.611  10
   1  -4 -12 5258.18 588.515   7
  -1   4 -13 15993.3 1030.97   5
  -1  -4  13 13195.8 878.487   6
   1   4  13 13318.3 933.996   2
   1  -4 -13 14101.5 895.910  10
   1  -4 -13 13269.9 930.538   7
  -1   4 -14 9555.23 860.210   5
  -1  -4  14 9776.72 767.637   6
  -1  -4  14 8393.47 822.843   2
   1   4  14 7271.07 751.085   2
   1  -4 -14 8334.71 743.766  10
   1  -4 -14 7171.26 744.286   7
  -1  -4  15 10439.6 803.800   6
  -1   4 -15 9713.30 922.737   5
   1  -4 -15 10215.6 837.472  10
  -1  -4  15 8321.69 866.771   2
   1   4  15 8574.03 853.139   2
  -1   4 -16 3208.82 610.961   5
  -1  -4  16 4071.99 556.739   6
   1  -4 -16 3629.83 616.252  10
  -1  -4  16 2296.81 541.490   2
   1   4  16 3516.41 652.121   2
  -1  -4  17 10007.7 812.624   6
  -1   4 -17 8932.29 918.780   5
   1  -4 -17 8512.75 830.583  10
   1   4  17 8909.76 931.008   2
  -1  -4  17 11298.0 1063.64   2
  -1   4 -18 4452.96 721.957   5
   1   4  18 2997.02 656.423   2
  -1  -4  18 4948.67 799.405   2
   1  -4 -18 4964.07 703.817  10
   1  -4 -19 1279.65 523.337  10
  -1  -5 -19 2094.35 542.836  10
   1   5 -18 1899.40 609.757   5
  -1  -5 -18 1526.80 456.500  10
   1   5 -17 834.350 511.288   5
  -1   5  17 211.008 373.981   2
   1  -5  17 967.981 548.419   2
  -1  -5 -17 328.394 346.149  10
  -1  -5 -17-155.084 508.315   7
   1   5 -16 1478.20 536.084   5
  -1   5  16 1106.35 477.325   2
   1  -5  16 1202.95 530.045   2
  -1  -5 -16 1456.17 424.927  10
  -1  -5 -16 1214.82 524.276   7
   1   5 -15 1207.42 489.472   5
   1  -5  15 556.035 286.767   6
   1  -5  15 369.650 452.878   2
  -1   5  15 805.530 407.243   2
  -1  -5 -15 913.762 348.136  10
  -1  -5 -15 861.482 469.491   7
   1   5 -14 2367.08 508.199   5
   1  -5  14 2877.55 437.808   6
  -1   5  14 2017.62 496.846   2
  -1  -5 -14 3190.71 498.082  10
  -1  -5 -14 3216.62 613.068   7
   1  -5  13 2888.86 457.197   6
   1   5 -13 2468.43 532.010   5
  -1   5  13 1695.08 488.353   2
  -1  -5 -13 1898.60 388.121  10
  -1  -5 -13 2556.17 554.853   7
  -1   5  13 1435.45 397.091   9
  -1  -5 -12 1432.64 394.593   7
   1   5 -12 2958.63 548.509   5
   1  -5  12 2189.85 399.709   6
  -1   5  12 2658.39 514.794   2
  -1  -5 -12 1345.13 349.466  10
  -1   5  12 1343.52 355.152   9
  -1  -5 -11 7616.60 698.293   7
   1  -5  11 7029.78 641.869   6
   1   5 -11 7250.36 708.631   5
  -1   5  11 7220.95 686.942   2
  -1  -5 -11 7619.14 611.175  10
  -1   5  11 6914.65 624.127   9
   1   5 -10 1294.06 350.231   5
   1  -5  10 1654.68 380.896   6
  -1  -5 -10 1239.87 388.679   7
  -1   5  10 1341.87 351.995   2
  -1  -5 -10 1063.35 312.263  10
  -1   5  10 1457.95 344.725   9
   1  -5   9 9548.47 727.355   6
   1   5  -9 10507.6 747.424   5
  -1   5   9 9701.14 727.540   2
  -1  -5  -9 10565.0 662.800  10
  -1   5   9 10242.4 662.698  11
  -1  -5  -9 9939.05 743.636   7
  -1   5   9 10081.2 700.035   9
   1  -5   8 21708.6 1084.27   6
   1   5  -8 20429.5 1009.56   5
  -1  -5  -8 21070.6 719.466   3
  -1   5   8 20145.7 1012.24   2
  -1   5   8 20946.7 915.935  11
  -1  -5  -8 21233.3 911.656  10
   1  -5   8 20825.4 1131.53  10
  -1   5   8 21309.8 970.022   9
  -1  -5  -8 18425.5 962.529   7
   1   5  -7 24350.4 1060.16   5
   1  -5   7 23441.7 1120.88   6
  -1  -5  -7 25816.2 785.761   3
  -1  -5  -7 25377.5 982.934  10
   1  -5   7 23910.7 1173.69  10
  -1   5   7 24992.2 962.751  11
  -1  -5  -7 23308.3 1045.52   7
  -1   5   7 26407.1 1052.67   9
   1  -5   6 11557.6 787.277   6
   1   5  -6 12221.4 723.118   5
  -1  -5  -6 12967.4 519.402   3
  -1  -5  -6 12965.8 680.616  10
  -1  -5  -6 12759.4 527.943  11
   1  -5   6 10861.0 785.375  10
  -1   5   6 13307.6 658.161  11
  -1   5   6 13426.6 718.718   9
  -1  -5  -5 25040.4 750.238   3
  -1  -5  -5 25984.6 1090.19   6
   1   5  -5 26681.1 1020.71   5
   1  -5   5 25216.0 1148.29   6
   1  -5   5 26132.4 1144.69  10
  -1  -5  -5 26107.5 743.625  11
  -1  -5  -5 26345.1 977.068  10
  -1   5   5 25920.0 898.137  11
  -1   5   5 25120.7 993.738   9
   1  -5   4 10690.9 754.310   6
  -1  -5  -4 10960.0 707.844   6
   1   5  -4 11817.9 648.149   5
   1  -5   4 11008.3 722.652  10
  -1  -5  -4 10707.8 599.458  10
  -1  -5  -4 10117.1 405.207  11
  -1   5   4 10272.7 531.312  11
  -1   5   4 11050.3 645.220   9
   1   5  -4 10154.5 636.685   9
  -1  -5  -3 65309.0 1849.55   6
   1  -5   3 63399.3 1930.06   6
   1   5  -3 65760.0 1638.28   5
  -1   5   3 64639.3 1029.91   4
   1  -5   3 65048.3 1849.19  10
  -1  -5  -3 66354.8 1236.42  11
  -1   5   3 64064.0 1480.62  11
  -1  -5  -3 64622.4 1637.41  10
   1   5  -3 64380.8 1701.97   9
  -1   5   3 62577.7 1660.40   9
  -1  -5  -2 9686.27 671.602   6
   1  -5   2 10358.6 746.225   6
  -1   5   2 9769.00 272.912   3
   1   5  -2 9667.12 314.399  11
  -1   5   2 10158.0 484.336  11
   1  -5   2 11292.1 701.547  10
  -1  -5  -2 10780.9 604.745  10
   1   5  -2 9482.51 593.696   9
  -1   5   2 10233.3 609.162   9
   1   5  -1 41441.1 1102.43   3
   1  -5   1 41566.8 1496.02   6
  -1  -5  -1 42268.3 1434.60   6
  -1   5   1 41409.3 823.446   3
  -1  -5  -1 39998.4 1229.21  10
   1  -5   1 40231.9 1351.00  10
   1   5  -1 40753.3 753.484  11
  -1   5   1 41813.5 1078.89  11
  -1   5   1 41264.4 1285.27   9
   1   5  -1 44330.0 1306.71   9
   1  -5   0 25154.9 1122.15   6
  -1  -5   0 23192.6 1064.57   6
   1   5   0 24098.7 761.942   3
  -1  -5   0 23327.6 919.143  10
  -1   5   0 24784.6 773.279  11
   1   5   0 23809.6 495.660  11
   1  -5   0 22952.3 980.022  10
  -1   5   0 23711.3 950.663   9
   1   5   0 25629.7 961.777   9
  -1  -5   1 49924.1 1637.79   6
  -1  -5   1 49874.3 1085.35   4
   1   5   1 48377.6 1162.90   3
   1  -5  -1 48735.0 1484.91  10
   1   5   1 50436.8 914.747  11
  -1   5  -1 49864.8 1218.02  11
  -1  -5   1 50194.4 1443.90  10
  -1   5  -1 51443.9 1468.82   9
   1   5   1 49501.2 1426.06   9
  -1  -5   2 10658.3 431.633   4
  -1  -5   2 9971.07 726.627   6
   1   5   2 9079.93 434.415   3
  -1   5  -2 10120.8 494.029  11
   1  -5  -2 10281.2 656.739  10
  -1  -5   2 10798.6 648.037  10
  -1   5  -2 10413.4 641.411   9
   1   5   2 10540.4 622.552   9
   1   5   3 65036.7 1346.57   4
  -1   5  -3 64245.5 1725.04   5
  -1  -5   3 61750.4 1904.72   6
   1   5   3 63910.3 1369.04   3
   1  -5  -3 65415.9 1483.94  11
   1  -5  -3 64605.0 1760.77  10
  -1  -5   3 61894.6 1724.17  10
   1   5   3 62045.6 1668.04   9
  -1  -5   4 11052.9 775.005   6
  -1   5  -4 11812.4 700.440   5
   1   5   4 12117.6 497.066   4
   1   5   4 10902.8 476.362   3
   1  -5  -4 11661.8 699.024  10
  -1  -5   4 11604.6 713.463  10
   1   5   4 12142.5 681.471   9
  -1  -5   5 27707.8 1234.01   6
   1   5   5 27939.8 843.474   4
  -1   5  -5 27715.6 1107.85   5
   1  -5  -5 26978.5 1086.41  10
  -1  -5   5 25654.1 1107.88  10
   1  -5  -5 29155.2 991.982   7
   1   5   5 27035.5 1061.19   9
  -1  -5   6 11672.9 822.276   6
  -1   5  -6 12336.7 757.446   5
   1  -5  -6 11287.0 705.923  10
   1   5   6 11786.5 726.677   9
   1  -5  -6 12199.1 658.711   7
  -1  -5   7 25207.2 1207.12   6
  -1   5  -7 24622.1 1108.87   5
   1  -5  -7 25651.7 1092.89  10
   1  -5  -7 24076.1 989.749   7
   1   5   7 25809.0 1091.72   9
  -1  -5   8 19122.8 1049.50   6
   1  -5  -8 19378.1 419.307   3
  -1   5  -8 18784.7 1008.36   5
   1   5   8 18410.7 990.491   2
   1  -5  -8 18873.2 956.853  10
   1   5   8 18209.9 931.370   9
   1   5   8 18942.9 766.495   8
   1  -5  -8 18442.1 891.742   7
  -1  -5   9 7885.80 696.699   6
  -1   5  -9 5565.43 602.724   5
   1   5   9 6678.60 643.749   2
   1  -5  -9 7195.97 272.138   3
   1  -5  -9 6911.86 615.665  10
   1   5   9 7155.13 633.628   9
   1  -5  -9 6687.53 590.470   7
   1   5   9 6871.39 431.356   8
  -1   5 -10 1730.72 412.259   5
  -1  -5  10 1786.12 427.658   6
   1   5  10 1319.52 400.003   2
   1  -5 -10 1991.23 394.888  10
   1  -5 -10 1930.19 395.892   7
   1   5  10 1936.80 401.135   9
  -1   5 -11 8576.92 769.678   5
  -1  -5  11 6944.12 698.406   6
   1   5  11 7252.29 691.898   2
   1  -5 -11 7298.93 668.036  10
   1   5  11 9028.38 760.386   9
   1  -5 -11 8051.13 693.610   7
  -1  -5  12 1078.54 393.991   6
  -1   5 -12 2483.42 522.083   5
   1   5  12 2086.82 477.074   2
   1  -5 -12 2156.54 456.205  10
   1  -5 -12 2333.32 450.455   7
   1   5  12 1735.41 429.298   9
  -1  -5  13 2086.59 454.999   6
  -1   5 -13 3236.31 569.773   5
   1   5  13 1841.03 462.829   2
   1  -5 -13 2287.46 465.940  10
   1  -5 -13 2508.62 480.697   7
  -1  -5  14 3096.41 543.611   6
  -1   5 -14 3966.28 619.863   5
   1   5  14 3376.66 594.191   2
   1  -5 -14 3040.01 515.730  10
   1  -5 -14 2929.77 517.232   7
  -1  -5  15 698.843 362.086   6
  -1   5 -15 546.793 472.923   5
   1   5  15 490.285 415.988   2
  -1  -5  15 603.739 396.513   2
   1  -5 -15 1264.02 460.617  10
   1  -5 -15 66.6508 414.894   7
  -1  -5  16 1265.09 439.687   6
  -1   5 -16 2141.80 565.884   5
   1  -5 -16 1096.29 433.113  10
   1   5  16 1814.39 534.760   2
  -1  -5  16 775.357 443.622   2
  -1  -5  17 1321.38 428.171   6
  -1   5 -17 1801.07 603.551   5
  -1  -5  17 1897.35 586.883   2
   1   5  17 325.742 430.763   2
   1  -5 -17 1099.40 484.084  10
   1  -5 -18 381.606 443.622  10
  -1  -6 -18 1116.42 475.647  10
  -1  -6 -17 3720.53 593.624  10
  -1  -6 -17 4066.19 751.324   7
   1   6 -16 247.419 459.601   5
   1  -6  16-146.799 430.536   2
  -1   6  16 510.980 434.083   2
  -1  -6 -16-366.491 385.790  10
  -1  -6 -16 558.467 448.540   7
   1   6 -15 6569.62 817.098   5
  -1   6  15 6179.02 803.509   2
  -1  -6 -15 6873.20 692.834  10
  -1  -6 -15 6447.09 798.919   7
   1  -6  14 1685.29 453.008   6
   1   6 -14 1140.99 462.891   5
  -1   6  14 497.394 435.771   2
  -1  -6 -14 900.604 378.917  10
  -1  -6 -14 1300.69 452.306   7
  -1   6  14 230.587 415.559   9
  -1  -6 -13 4715.43 661.712   7
   1  -6  13 3447.94 549.734   6
   1   6 -13 4395.93 672.547   5
  -1   6  13 4978.82 687.701   2
  -1  -6 -13 4104.84 533.355  10
  -1   6  13 4291.78 621.376   9
  -1  -6 -12-503.399 420.622   7
   1  -6  12 527.563 352.081   6
   1   6 -12 418.315 427.346   5
  -1   6  12 395.808 354.868   2
  -1  -6 -12 301.675 316.247  10
  -1   6  12 371.221 352.052   9
   1  -6  11 37234.7 1570.15   6
   1   6 -11 36338.2 1573.48   5
  -1   6  11 32877.3 1525.15   2
   1  -6  11 32341.1 1619.14  10
  -1  -6 -11 34844.4 1373.71  10
  -1   6  11 34917.8 1476.63   9
  -1  -6 -11 33281.8 1509.20   7
   1  -6  10 10938.0 857.393   6
   1   6 -10 10272.9 837.284   5
  -1  -6 -10 12355.0 787.564  10
   1  -6  10 11728.0 945.419  10
  -1   6  10 10540.7 804.044   9
  -1  -6 -10 11455.4 857.217   7
   1  -6   9 10261.8 830.401   6
   1   6  -9 12120.0 844.548   5
  -1  -6  -9 9715.28 693.223  10
  -1   6   9 10636.9 710.764  11
  -1  -6  -9 8752.96 746.651   7
  -1   6   9 9459.63 733.020   9
   1  -6   9 9956.50 877.160  10
   1   6  -8 8053.84 661.708   5
   1  -6   8 7521.44 712.306   6
  -1  -6  -8 7578.98 604.526  10
  -1   6   8 8256.93 590.653  11
   1  -6   8 7851.91 736.651  10
  -1  -6  -8 8756.57 712.228   7
  -1   6   8 7984.40 655.520   9
   1  -6   7 9516.35 795.916   6
   1   6  -7 11252.6 772.597   5
  -1   6   7 10838.8 646.838  11
   1  -6   7 9752.89 829.630  10
  -1  -6  -7 12482.5 732.681  10
  -1   6   7 10581.5 732.684   9
  -1  -6  -7 12186.0 800.377   7
   1   6  -6 9719.99 694.178   5
   1  -6   6 9442.34 784.791   6
   1  -6   6 9854.53 797.546  10
  -1  -6  -6 9550.25 654.738  10
  -1   6   6 10432.9 613.042  11
  -1   6   6 8788.21 651.683   9
   1  -6   5 8968.83 768.076   6
   1   6  -5 7613.49 606.824   5
  -1  -6  -5 8119.04 678.085   6
  -1   6   5 7836.11 306.570   4
  -1   6   5 8908.71 537.402  11
  -1  -6  -5 8213.78 403.078  11
  -1  -6  -5 7189.16 570.118  10
   1  -6   5 7733.14 707.074  10
  -1   6   5 8865.62 651.700   9
   1   6  -5 7618.87 618.476   9
   1  -6   4 8866.64 777.301   6
   1   6  -4 9211.98 634.800   5
  -1  -6  -4 8648.77 712.211   6
   1  -6   4 9706.82 749.084  10
   1   6  -4 8789.36 388.774  11
  -1  -6  -4 9006.62 389.935  11
  -1  -6  -4 9287.15 626.972  10
  -1   6   4 10886.6 569.731  11
  -1   6   4 8951.02 640.817   9
   1   6  -4 9012.49 658.561   9
   1  -6   3 2818.30 475.357   6
  -1  -6  -3 2204.98 432.217   6
   1   6  -3 2533.19 189.685  11
  -1   6   3 3148.08 322.033  11
   1  -6   3 2731.68 475.353  10
   1   6  -3 2840.66 439.801   9
  -1   6   3 2670.80 414.700   9
  -1  -6  -3 2395.01 363.821  10
  -1  -6  -2 13594.8 884.777   6
   1   6  -2 12581.5 623.543   3
   1  -6   2 13031.1 903.286   6
  -1   6   2 13042.6 362.253   3
   1   6  -2 12909.6 376.067  11
   1  -6   2 12305.8 825.795  10
  -1  -6  -2 13222.3 739.336  10
  -1   6   2 12585.0 583.651  11
   1   6  -2 13848.7 787.964   9
  -1   6   2 13362.4 782.050   9
   1  -6   1 23458.6 1231.12   6
  -1  -6  -1 22607.4 1154.69   6
  -1   6   1 23100.7 600.096   3
   1   6  -1 22821.5 828.159   3
   1   6  -1 23154.5 513.974  11
  -1  -6  -1 22968.9 992.651  10
   1  -6   1 22076.2 1068.55  10
  -1   6   1 23002.9 799.899  11
   1   6  -1 25656.8 1068.15   9
  -1   6   1 24891.9 1046.52   9
   1  -6   0 6997.61 674.053   6
  -1  -6   0 6618.65 645.085   6
  -1   6   0 7166.25 344.393   3
   1   6   0 7653.55 453.433   3
   1   6   0 7763.63 258.366  11
  -1   6   0 7103.29 435.815  11
  -1  -6   0 7172.31 560.415  10
   1  -6   0 7968.44 640.784  10
  -1   6   0 7435.80 588.484   9
   1   6   0 6729.44 560.397   9
  -1  -6   1 21845.0 1163.94   6
   1   6   1 20548.4 724.626   3
   1   6   1 21132.4 515.807  11
  -1   6  -1 22104.6 783.180  11
  -1  -6   1 21865.8 985.654  10
   1  -6  -1 19839.6 992.274  10
   1   6   1 20406.8 955.163   9
  -1   6  -1 22221.0 1013.99   9
  -1  -6   2 9441.22 783.580   6
  -1  -6   2 9263.10 412.711   4
   1   6   2 8405.40 447.530   3
  -1   6  -2 9793.09 521.511  11
   1  -6  -2 8350.86 652.770  10
  -1  -6   2 9276.04 678.247  10
   1   6   2 9248.66 650.740   9
  -1   6  -2 8660.91 665.225   9
  -1  -6   3 4195.52 294.617   4
  -1  -6   3 5100.19 636.849   6
   1   6   3 3812.02 309.098   3
  -1   6  -3 3846.11 337.473  11
  -1  -6   3 3699.87 463.259  10
   1  -6  -3 5175.48 543.560  10
   1   6   3 4362.78 481.838   9
  -1   6  -3 3915.16 471.125   9
   1   6   4 8671.28 427.448   4
  -1   6  -4 9210.52 686.737   5
  -1  -6   4 8934.38 777.352   6
   1   6   4 9058.81 457.057   3
   1  -6  -4 9022.73 666.881  10
  -1   6  -4 9562.41 548.896  11
  -1  -6   4 7853.09 634.881  10
   1   6   4 9054.26 659.580   9
  -1  -6   5 7736.24 738.748   6
  -1   6  -5 7603.25 647.021   5
   1   6   5 7377.58 413.985   4
   1  -6  -5 7240.31 619.863  10
  -1  -6   5 7402.13 648.150  10
   1   6   5 7996.58 642.994   9
  -1  -6   6 9481.52 808.530   6
   1   6   6 8862.08 482.301   4
  -1   6  -6 9209.97 727.790   5
  -1  -6   6 8277.61 705.444  10
   1  -6  -6 9843.67 719.514  10
   1   6   6 8253.08 665.882   9
   1  -6  -6 9171.36 623.554   7
  -1  -6   7 13142.5 946.014   6
   1   6   7 11192.9 577.787   4
  -1   6  -7 13051.1 874.593   5
  -1  -6   7 12044.1 859.910  10
   1  -6  -7 12100.2 815.659  10
   1   6   7 13132.2 827.065   9
   1  -6  -7 12533.8 749.246   7
  -1  -6   8 8570.79 786.487   6
  -1   6  -8 7545.77 677.849   5
   1  -6  -8 8847.48 734.158  10
  -1  -6   8 8238.22 757.705  10
   1   6   8 9461.37 755.658   9
   1  -6  -8 8369.22 648.781   7
  -1   6  -9 8584.92 763.570   5
  -1  -6   9 9281.41 834.527   6
   1  -6  -9 8400.74 701.900  10
   1  -6  -9 10007.9 730.291   7
   1   6   9 9216.12 753.856   9
  -1  -6  10 9637.85 849.448   6
  -1   6 -10 11815.5 892.925   5
   1  -6 -10 12584.7 867.179  10
   1   6  10 10472.0 814.402   9
   1  -6 -10 8249.65 717.602   7
  -1  -6  11 33457.9 1570.65   6
  -1   6 -11 33397.8 1548.95   5
   1   6  11 34024.3 1563.68   2
   1  -6 -11 33210.9 1452.94  10
   1  -6 -11 33453.2 1431.21   7
   1   6  11 34698.9 1527.10   9
  -1   6 -12 160.885 326.312   5
  -1  -6  12 204.298 359.646   6
   1   6  12 586.235 431.802   2
   1  -6 -12 256.917 342.639  10
   1  -6 -12 610.248 348.724   7
   1   6  12 599.072 436.027   9
  -1  -6  13 4297.63 634.736   6
  -1   6 -13 4004.95 655.517   5
   1   6  13 4449.65 664.039   2
   1  -6 -13 3916.00 590.086  10
   1  -6 -13 3589.76 557.322   7
   1   6  13 4264.22 650.271   9
  -1  -6  14 738.391 412.767   6
  -1   6 -14 1104.92 524.565   5
   1   6  14 1654.94 551.086   2
   1  -6 -14 1033.75 396.337  10
   1   6  14 368.295 385.858   9
   1  -6 -14 766.244 411.357   7
  -1   6 -15 6434.95 822.646   5
  -1  -6  15 6978.02 788.075   6
   1   6  15 6667.59 832.828   2
   1  -6 -15 7100.82 783.585  10
   1  -6 -15 6496.62 777.443   7
  -1  -6  16 434.113 417.273   6
  -1   6 -16-55.7034 401.233   5
   1   6  16 289.912 452.751   2
  -1  -6  16 336.174 494.494   2
   1  -6 -16 795.252 473.822  10
   1  -6 -16-456.654 454.581   7
   1  -6 -17 3560.40 634.585  10
  -1  -7 -16 1460.87 460.192  10
   1   7 -15 688.014 472.251   5
  -1  -7 -15 522.475 397.155  10
  -1  -7 -15 1207.32 549.046   7
  -1   7  15 474.553 454.187   9
   1  -7  14-292.318 363.322   6
   1   7 -14 500.097 433.344   5
  -1  -7 -14 194.821 291.360  10
  -1  -7 -14-173.155 422.123   7
   1  -7  14 311.381 509.928  10
  -1   7  14 326.546 377.495   9
  -1  -7 -13 151.767 341.301   7
   1  -7  13 239.870 365.253   6
   1   7 -13-88.2626 447.688   5
  -1  -7 -13 338.503 364.424  10
  -1   7  13 155.172 350.125   9
   1  -7  13 657.251 484.268  10
   1  -7  12 2992.97 544.802   6
   1   7 -12 2316.92 546.751   5
  -1  -7 -12 2306.56 520.117   7
  -1  -7 -12 2294.78 438.593  10
   1  -7  12 2863.76 665.083  10
  -1   7  12 2708.07 528.625   9
  -1  -7 -11 258.635 352.714   7
   1   7 -11-84.3676 383.766   5
   1  -7  11 579.403 432.163   6
  -1  -7 -11 548.083 334.468  10
   1  -7  11 292.453 459.160  10
  -1   7  11 238.455 352.597   9
  -1  -7 -10 3903.56 558.687   7
   1  -7  10 3536.31 609.839   6
   1   7 -10 4034.81 631.093   5
  -1  -7 -10 4180.81 527.639  10
   1  -7  10 3572.07 669.123  10
  -1   7  10 4346.53 617.185   9
   1  -7   9 10390.0 915.100   6
   1   7  -9 11834.1 895.211   5
  -1  -7  -9 13090.4 852.610  10
   1  -7   9 10678.4 956.892  10
  -1   7   9 11959.4 878.270   9
  -1  -7  -9 10408.2 842.939   7
   1   7  -8 2059.74 474.438   5
   1  -7   8 3125.73 599.129   6
  -1  -7  -8 2138.35 448.848   7
  -1   7   8 2662.87 411.128  11
  -1  -7  -8 2644.67 449.219  10
  -1   7   8 1690.67 440.086   9
   1  -7   8 2227.52 514.356  10
   1  -7   7 7230.31 772.304   6
   1   7  -7 7689.92 692.122   5
  -1   7   7 7525.01 558.440  11
  -1  -7  -7 6730.57 621.719  10
   1   7  -7 6380.58 636.982   9
  -1   7   7 7465.14 698.734   9
  -1  -7  -7 7205.30 687.488   7
   1  -7   7 7459.36 779.106  10
   1   7  -6 2532.89 455.213   5
   1  -7   6 3005.29 566.075   6
  -1  -7  -6 1593.03 349.870  10
  -1   7   6 2309.77 318.497  11
   1  -7   6 1582.66 458.644  10
   1   7  -6 1663.22 438.860   9
  -1   7   6 2178.32 449.238   9
   1  -7   5 47883.8 1928.80   6
   1  -7   5 40355.5 1690.96  10
  -1   7   5 45972.5 1364.25  11
  -1  -7  -5 43641.4 1531.11  10
   1   7  -5 46031.7 1646.22   9
  -1   7   5 41614.9 1552.34   9
   1  -7   4 266.442 323.453   6
  -1  -7  -4 28.8443 323.396   6
   1   7  -4 361.857 233.309   3
  -1   7   4 392.338 182.556  11
   1   7  -4-59.1656 306.229   9
  -1   7   4 265.715 303.639   9
   1  -7   4-36.2085 366.992  10
  -1  -7  -4 558.498 311.377  10
  -1  -7  -3 18313.8 1117.38   6
   1   7  -3 17515.7 810.749   3
   1  -7   3 18486.2 1206.83   6
  -1   7   3 18174.0 761.435  11
  -1  -7  -3 17199.0 932.030  10
   1  -7   3 19247.1 1094.44  10
  -1   7   3 18031.2 983.699   9
   1   7  -3 18586.9 999.262   9
  -1  -7  -2 613.469 372.476   6
   1  -7   2 949.784 442.373   6
   1   7  -2 1060.66 268.309   3
  -1   7   2 810.352 219.621  11
   1  -7   2 951.140 335.925  10
   1   7  -2 971.006 363.715   9
  -1  -7  -2 398.041 287.636  10
  -1   7   2 550.265 327.551   9
  -1  -7  -1 22923.2 1260.15   6
   1  -7   1 18797.7 1191.88   6
   1   7  -1 20012.3 807.420   3
  -1   7   1 20901.1 583.815   3
   1  -7   1 19493.5 1075.59  10
  -1  -7  -1 18276.2 962.166  10
  -1   7   1 19869.4 765.302  11
   1   7  -1 19803.4 1023.09   9
  -1   7   1 19151.7 1023.77   9
  -1  -7   0 740.021 375.751   6
  -1   7   0 571.426 148.622   3
   1   7   0 709.517 194.269   3
  -1   7   0 582.755 183.106  11
  -1  -7   0 613.043 292.370  10
  -1   7   0 590.295 312.854   9
   1  -7   0 649.329 347.028  10
   1   7   0 261.380 306.939   9
  -1  -7   1 20311.9 1210.54   6
  -1   7  -1 20402.1 701.716   3
   1   7   1 20792.5 769.014   3
  -1   7  -1 19128.6 756.108  11
   1  -7  -1 18888.0 1047.82  10
  -1  -7   1 19508.8 1026.49  10
  -1   7  -1 20241.2 1072.31   9
   1   7   1 21559.3 1076.85   9
  -1  -7   2 737.767 389.951   6
   1   7   2 939.453 205.292   3
  -1   7  -2 810.512 227.194  11
   1  -7  -2 877.842 342.155  10
   1   7   2 830.481 331.887   9
  -1  -7   2 1096.61 359.130  10
  -1   7  -2 543.090 325.219   9
  -1  -7   3 18460.0 1166.24   6
   1   7   3 19023.6 708.810   3
   1  -7  -3 16742.0 982.341  10
  -1   7  -3 18145.3 762.146  11
  -1  -7   3 18377.2 1024.91  10
   1   7   3 16848.3 954.792   9
  -1   7  -3 18123.0 1016.47   9
  -1  -7   4-70.7422 375.183   6
   1   7   4 29.2109 164.523   3
  -1   7  -4-56.4239 212.731  11
  -1   7  -4-230.508 380.802   9
   1   7   4 255.234 364.859   9
  -1  -7   4 403.244 372.309  10
   1  -7  -4-98.8339 333.251  10
  -1  -7   5 47118.9 1909.67   6
  -1   7  -5 44092.5 1343.26  11
   1  -7  -5 43983.4 1643.25  10
  -1  -7   5 44066.2 1690.58  10
   1   7   5 43091.2 1610.85   9
  -1   7  -5 44414.7 1690.52   9
  -1   7  -6 2881.30 520.470   5
   1  -7  -6 2269.41 395.539   7
  -1  -7   6 1630.60 505.799   6
   1   7   6 2201.09 261.876   4
   1  -7  -6 1537.30 380.258  10
   1   7   6 2549.28 444.038   9
  -1  -7   6 1674.59 460.364  10
  -1   7  -7 8451.51 771.813   5
  -1  -7   7 6510.03 768.473   6
   1   7   7 7241.86 459.335   4
   1  -7  -7 7120.81 688.134  10
   1  -7  -7 7700.47 639.343   7
  -1  -7   7 7593.48 748.105  10
   1   7   7 6872.52 704.210   9
  -1  -7   8 2465.16 520.688   6
  -1   7  -8 2907.12 500.771   5
   1  -7  -8 2685.20 424.409   7
   1   7   8 2733.17 324.751   4
   1  -7  -8 2947.82 517.000  10
  -1  -7   8 2449.35 530.075  10
   1   7   8 2538.55 477.174   9
  -1  -7   9 11448.4 982.819   6
   1   7   9 10742.4 619.112   4
  -1   7  -9 11283.8 922.001   5
   1  -7  -9 10682.8 843.040  10
  -1  -7   9 8353.14 813.678  10
   1  -7  -9 10705.4 790.895   7
   1   7   9 12295.1 920.134   9
   1  -7 -10 5126.79 615.400   7
  -1   7 -10 5322.30 693.117   5
  -1  -7  10 5328.50 747.562   6
   1   7  10 4947.35 453.004   4
   1  -7 -10 4830.28 634.074  10
  -1  -7  10 4145.48 662.988  10
   1   7  10 4735.09 637.824   9
   1  -7 -11 344.709 331.319   7
  -1   7 -11 227.891 395.228   5
  -1  -7  11 119.344 362.756   6
   1  -7 -11 251.043 385.419  10
   1   7  11 855.464 412.452   9
  -1  -7  11 221.695 444.010  10
  -1  -7  12 2066.72 538.765   6
  -1   7 -12 2118.28 527.377   5
   1  -7 -12 2368.98 497.264  10
  -1  -7  12 1890.46 518.952  10
   1  -7 -12 1204.34 433.220   7
   1   7  12 2419.18 562.562   9
  -1  -7  13 494.394 416.521   6
  -1   7 -13 795.839 457.659   5
   1  -7 -13-357.114 423.711  10
   1  -7 -13 799.241 371.583   7
   1   7  13 864.068 461.837   9
  -1  -7  14 808.856 470.767   6
  -1   7 -14 274.642 386.086   5
   1  -7 -14 154.131 368.934  10
   1  -7 -14 1222.29 468.396   7
   1   7  14 119.327 445.845   9
  -1  -7  15 609.076 411.838   6
   1  -7 -15-19.3858 358.387  10
   1  -7 -15 405.653 402.717   7
  -1  -7  16 1538.42 492.688   6
   1  -7 -16 415.294 422.727   7
   1  -7 -17 41.0243 400.236   7
  -1  -8 -15 1710.57 520.573  10
   1  -8  14 1127.53 513.606   6
  -1  -8 -14 761.463 422.855  10
   1   8 -13 11649.3 1040.88   5
   1  -8  13 11778.5 1054.26   6
  -1  -8 -13 13700.7 985.558  10
  -1   8  13 11973.7 1037.11   9
  -1  -8 -13 11815.7 1048.22   7
  -1  -8 -12 1086.03 459.695   7
   1   8 -12 279.910 438.130   5
   1  -8  12 154.020 420.038   6
  -1  -8 -12 355.272 346.672  10
   1  -8  12-283.914 530.126  10
  -1   8  12 507.834 416.808   9
   1   8 -11 2422.26 536.229   5
   1  -8  11 3585.02 628.126   6
  -1  -8 -11 2355.72 552.680   7
  -1  -8 -11 2660.98 495.536  10
   1  -8  11 2990.53 657.438  10
  -1   8  11 3430.70 621.325   9
   1   8 -10 431.701 393.723   5
   1  -8  10 534.587 407.323   6
  -1  -8 -10 1253.62 472.036   7
  -1  -8 -10 927.320 388.961  10
   1   8 -10 502.741 402.914   9
   1  -8  10 950.085 473.606  10
  -1   8  10 802.610 446.315   9
   1   8  -9 7563.56 773.491   5
  -1  -8  -9 6562.48 741.578   7
   1  -8   9 7762.82 879.442   6
  -1  -8  -9 8286.60 758.959  10
   1  -8   9 8847.40 960.096  10
  -1   8   9 8107.09 806.983   9
   1   8  -9 7803.48 790.312   9
   1  -8   8 163.576 354.812   6
   1   8  -8 619.886 412.701   5
  -1  -8  -8 1343.96 433.171   7
  -1  -8  -8 1495.07 410.477  10
   1  -8   8 1265.35 520.841  10
   1   8  -8 537.736 379.907   9
  -1   8   8 1350.61 468.024   9
   1  -8   7 8053.99 923.213   6
  -1  -8  -7 7164.20 710.957   7
  -1   8   7 7081.68 573.940  11
  -1  -8  -7 6403.75 654.125  10
   1  -8   7 5850.12 743.151  10
  -1   8   7 6343.58 687.267   9
   1   8  -7 5741.25 695.473   9
   1  -8   6 3268.62 664.804   6
  -1   8   6 2780.82 370.464  11
  -1  -8  -6 2783.28 480.637  10
  -1   8   6 2390.60 492.501   9
   1   8  -6 2899.40 542.374   9
   1  -8   6 2249.80 547.567  10
   1  -8   5 5172.31 761.197   6
   1   8  -5 4567.17 516.128   3
  -1   8   5 5138.33 462.214  11
   1   8  -5 5115.41 654.454   9
  -1   8   5 6035.73 667.882   9
  -1  -8  -5 5350.71 590.841  10
   1  -8   5 5485.66 719.789  10
  -1  -8  -4 2292.32 555.811   6
   1  -8   4 1822.60 521.460   6
   1   8  -4 1472.89 328.254   3
  -1   8   4 1540.38 283.545  11
  -1   8   4 834.655 368.645   9
  -1  -8  -4 1745.69 414.723  10
   1  -8   4 830.120 421.740  10
   1   8  -4 2253.71 486.647   9
   1  -8   3 1746.64 530.748   6
  -1  -8  -3 2091.59 481.101   6
   1   8  -3 1714.70 321.989   3
  -1   8   3 2041.74 299.397  11
   1  -8   3 1652.62 492.586  10
  -1  -8  -3 1008.39 346.179  10
   1   8  -3 1960.89 462.494   9
  -1   8   3 2810.76 545.882   9
  -1  -8  -2 4443.85 680.801   6
   1  -8   2 4202.21 666.124   6
   1   8  -2 4136.44 425.667   3
  -1   8   2 4514.51 385.516  11
  -1  -8  -2 4261.09 541.654  10
  -1   8   2 3537.16 526.761   9
   1  -8   2 3421.37 572.036  10
   1   8  -2 3581.89 534.289   9
  -1  -8  -1-703.369 443.979   6
   1   8  -1 493.102 245.351   3
  -1   8   1-100.485 187.413  11
  -1  -8  -1 499.010 370.220  10
   1  -8   1 267.685 329.911  10
  -1   8   1 252.306 389.368   9
   1   8  -1 329.716 300.427   9
  -1  -8   0 2182.93 500.916   6
   1   8   0 1896.51 285.334   3
  -1   8   0 2329.16 300.726  11
  -1  -8   0 2718.07 479.712  10
  -1   8   0 2169.21 507.827   9
   1   8   0 2187.70 484.442   9
   1  -8   0 2465.58 535.402  10
  -1  -8   1-211.771 369.003   6
   1   8   1 115.846 177.195   3
  -1   8  -1 96.5250 175.737  11
   1   8   1 23.8580 353.312   9
  -1  -8   1-415.656 380.216  10
  -1   8  -1 599.546 355.816   9
   1  -8  -1-58.9570 330.137  10
  -1  -8   2 3827.30 664.844   6
  -1   8  -2 3996.32 378.779  11
   1   8   2 3765.10 585.935   9
   1  -8  -2 4821.61 621.353  10
  -1   8  -2 3767.99 558.521   9
  -1  -8   2 4813.09 622.325  10
  -1  -8   3 2054.57 626.905   6
  -1   8  -3 2057.90 304.036  11
   1   8   3 2763.61 514.876   9
  -1  -8   3 2115.99 457.604  10
  -1   8  -3 2127.03 462.250   9
   1  -8  -3 1660.55 477.071  10
  -1  -8   4 2266.94 576.059   6
  -1   8  -4 2004.53 306.822  11
  -1   8  -4 1934.43 494.525   9
  -1  -8   4 2410.76 481.550  10
   1  -8  -4 2343.61 490.775  10
   1   8   4 2530.98 498.088   9
  -1  -8   5 6918.41 820.498   6
   1   8   5 5859.64 715.963   9
  -1  -8   5 5570.25 668.217  10
   1  -8  -5 4980.60 665.497  10
  -1   8  -5 4984.74 654.008   9
   1  -8  -6 2527.17 454.152   7
  -1  -8   6 2835.38 580.223   6
   1  -8  -6 2406.65 463.530  10
   1   8   6 1985.84 455.109   9
  -1  -8   6 3013.69 557.208  10
  -1   8  -6 2100.52 496.626   9
   1  -8  -7 6912.89 658.645   7
  -1  -8   7 6895.07 837.570   6
   1  -8  -7 6115.21 698.271  10
  -1   8  -7 6011.19 719.336   9
  -1  -8   7 6442.22 764.584  10
   1   8   7 6289.03 705.171   9
   1  -8  -8 542.616 331.305   7
  -1   8  -8 1141.88 473.301   5
  -1  -8   8 458.703 441.888   6
   1  -8  -8 564.707 404.799  10
  -1  -8   8 666.725 375.472  10
   1  -8  -9 7331.37 713.322   7
  -1   8  -9 8194.37 861.701   5
  -1  -8   9 8622.30 919.683   6
   1  -8  -9 7290.82 749.412  10
  -1  -8   9 6965.09 825.862  10
   1   8   9 8523.44 844.685   9
  -1   8 -10 1363.29 517.080   5
   1  -8 -10 966.561 410.273   7
  -1  -8  10 747.459 484.715   6
   1  -8 -10 422.719 450.418  10
   1   8  10 519.184 428.205   9
  -1  -8  10-434.221 427.220  10
  -1  -8  11 1885.13 546.814   6
   1  -8 -11 2907.43 511.408   7
  -1   8 -11 2837.96 551.118   5
   1  -8 -11 2843.55 552.734  10
  -1  -8  11 1570.37 527.628  10
   1   8  11 2244.01 576.269   9
  -1   8 -12 1462.15 587.960   5
  -1  -8  12-238.799 390.467   6
   1  -8 -12 479.573 416.710  10
   1  -8 -12 520.098 393.515   7
  -1  -8  12 26.6989 458.903  10
   1   8  12 671.775 453.715   9
  -1  -8  13 12023.0 1095.40   6
   1  -8 -13 12949.7 1044.06  10
   1  -8 -13 12500.3 1026.78   7
  -1  -8  14 1549.22 589.300   6
   1  -8 -14 301.658 392.144   7
  -1  -9 -12 2789.08 577.461  10
   1  -9  11-499.843 518.565   6
  -1  -9 -11-1157.47 526.737   7
   1   9 -11 555.715 453.826   5
  -1  -9 -11-301.573 378.618  10
   1  -9  10 871.976 501.721   6
  -1  -9 -10 787.943 457.588   7
  -1  -9 -10 599.888 366.082  10
   1   9 -10 1077.60 478.669   9
   1  -9   9 1498.40 569.528   6
  -1  -9  -9 946.869 450.237   7
  -1  -9  -9 1253.36 425.220  10
   1   9  -9 1141.16 493.423   9
  -1   9   9 1259.45 461.368   9
  -1  -9  -8 1667.24 501.371   7
   1  -9   8 888.389 477.206   6
  -1  -9  -8 2002.12 473.064  10
   1   9  -8 536.130 436.483   9
   1  -9   8 1677.76 643.243  10
  -1   9   8 2134.31 531.359   9
   1  -9   7 4110.79 710.203   6
  -1  -9  -7 5525.29 675.915   7
   1   9  -7 3423.26 529.949   3
  -1  -9  -7 4348.54 627.913  10
  -1   9   7 5014.52 689.709   9
   1  -9   7 4080.14 708.274  10
   1   9  -7 3774.41 645.138   9
   1  -9   6 1042.45 578.263   6
   1   9  -6 1921.74 409.815   3
  -1  -9  -6 2349.66 485.222  10
  -1   9   6 1873.12 554.011   9
   1   9  -6 2222.60 542.945   9
   1  -9   6 1153.93 533.470  10
   1   9  -5 4767.26 515.026   3
   1  -9   5 4995.41 842.645   6
  -1   9   5 5762.15 683.788   9
  -1  -9  -5 4693.63 618.118  10
   1   9  -5 4970.36 671.573   9
   1  -9   5 4294.85 675.831  10
   1  -9   4 1174.68 550.264   6
   1   9  -4 2188.02 528.889   9
  -1  -9  -4 2096.57 447.040  10
  -1   9   4 2152.01 506.857   9
   1  -9   4 3156.76 643.003  10
  -1  -9  -3 9310.54 983.882   6
   1  -9   3 9135.51 1001.65   6
   1   9  -3 9375.79 849.426   9
  -1  -9  -3 7907.56 777.434  10
  -1   9   3 7949.85 824.050   9
   1  -9   3 7781.33 846.603  10
  -1  -9  -2 948.489 542.866   6
   1  -9   2 1002.92 461.491  10
  -1   9   2 911.178 455.111   9
  -1  -9  -2 946.034 389.835  10
   1   9  -2 1275.18 474.868   9
  -1  -9  -1 13036.2 1166.22   6
  -1  -9  -1 10979.9 895.858  10
   1  -9   1 11502.1 986.816  10
   1   9  -1 10583.2 903.954   9
  -1   9   1 12430.0 983.419   9
  -1  -9   0 168.778 469.612   6
  -1  -9   0 582.119 412.620  10
  -1   9   0 1422.70 497.361   9
   1  -9   0 608.585 451.853  10
   1   9   0 255.306 399.645   9
  -1  -9   1 11782.2 1094.07   6
   1  -9  -1 11825.2 981.778  10
  -1  -9   1 12592.0 966.802  10
  -1   9  -1 12495.3 1007.09   9
   1   9   1 12121.8 966.160   9
  -1  -9   2 401.024 515.217   6
  -1   9  -2 574.651 382.865   9
   1   9   2 908.726 468.699   9
  -1  -9   2 697.480 391.107  10
   1  -9  -2 1100.58 435.012  10
  -1  -9   3 7706.35 934.969   6
  -1   9  -3 8130.86 848.685   9
   1   9   3 9564.70 885.013   9
   1  -9  -3 8921.95 851.778  10
  -1  -9   3 9001.95 851.935  10
  -1  -9   4 3206.04 722.357   6
   1   9   4 2439.98 560.412   9
   1  -9  -4 1670.34 494.316  10
  -1  -9   4 1161.88 413.718  10
  -1   9  -4 2260.36 562.465   9
  -1  -9   5 5156.98 801.717   6
  -1   9  -5 5130.62 768.950   9
   1  -9  -5 4221.13 623.206  10
   1   9   5 4158.25 662.205   9
  -1  -9   5 3613.93 642.352  10
   1  -9  -6 2048.52 479.373   7
  -1  -9   6 1523.57 558.134   6
   1  -9  -6 971.662 433.954  10
  -1  -9   6 1152.69 481.706  10
  -1   9  -6 1708.29 555.903   9
   1   9   6 1403.49 491.837   9
   1  -9  -7 5613.78 641.070   7
  -1  -9   7 4222.67 781.458   6
   1  -9  -7 4949.83 677.589  10
   1   9   7 4997.03 715.258   9
  -1  -9   7 4529.81 698.785  10
  -1   9  -7 3921.25 684.395   9
  -1  -9   8 1711.46 548.433   6
   1  -9  -8 1358.07 416.173   7
   1  -9  -8 1701.20 549.100  10
  -1  -9   8 723.176 423.917  10
  -1   9  -8 984.641 499.228   9
   1   9   8 2700.42 606.784   9
  -1  -9   9 1173.29 539.713   6
   1  -9  -9 734.538 392.456   7
   1  -9  -9 57.0622 349.629  10
  -1  -9   9 1100.04 494.050  10
   1  -9 -10 20.4177 424.441  10
  -1 -10  -8 732.843 426.327  10
  -1 -10  -7 2993.18 584.585   7
  -1 -10  -7 2732.62 568.352  10
  -1 -10  -6 841.356 388.301  10
  -1 -10  -5 1311.45 457.340  10
  -1 -10  -4 932.099 433.907  10
   1 -10   3 1964.29 543.375  10
  -1 -10  -3 692.081 423.460  10
  -1 -10  -2 3534.08 587.919  10
   1 -10   2 3823.62 711.854  10
   1  10  -2 4357.39 720.507   9
  -1 -10  -1 1608.44 635.827   6
   1 -10   1 2232.16 586.548  10
  -1 -10  -1 2234.62 544.316  10
   1  10  -1 1738.98 508.879   9
  -1 -10   0 1244.52 527.641   6
   1  10   0 1466.54 499.755   9
   1 -10   0 1858.14 590.294  10
  -1 -10   0 1287.00 469.790  10
   1 -10  -1 2255.37 552.458  10
   1  10   1 2589.82 568.115   9
  -1 -10   1 2597.02 550.079  10
   1 -10  -2 3941.97 691.436  10
  -1 -10   2 1745.84 477.437  10
   1 -10  -3 1147.22 488.981  10
  -1 -10   3 2430.12 532.044  10
   1 -10  -4-72.7720 439.658  10
  -1 -10   4 528.293 467.844  10
  -1 -10   5 2060.96 593.323  10
  -2   0   0 965100. 13377.6   4
   2   0   0 906500. 13121.8   5
  -2   0   0 880645. 13336.7  11
   2   0   0 966434. 13183.6  10
  -2   0   0 961677. 13184.9  10
   2   0   0 905052. 13453.7   1
  -2   0   0 969846. 13358.1   3
   2   0   0 999999. 13365.0   3
  -2   0  -1 78760.4 1411.65   4
   2   0   1 74392.4 1245.31   5
   2   0   1 76280.7 1416.35   4
  -2   0  -1 75919.1 1219.76   5
   2   0  -1 77001.8 1371.40   3
   2   0   1 76635.3 1407.75   3
  -2   0  -1 76190.8 1398.46   3
   2   0   1 71695.3 1473.32   1
  -2   0   1 76901.7 1370.25   3
   2   0  -1 75142.4 1438.99   1
   2   0   1 77352.0 1209.54  10
   2   0  -1 77432.7 1389.41  11
  -2   0   1 72191.4 1373.17  11
  -2   0  -1 76278.9 1213.67  10
  -2   0   1 76479.4 1287.87  10
   2   0  -1 76214.8 1295.14  10
  -2   0  -2 6863.45 262.603   5
   2   0   2 7256.18 331.813   4
   2   0   2 6515.20 268.669   5
   2   0  -2 7681.79 328.463   1
  -2   0  -2 7529.33 330.690   3
  -2   0   2 6661.39 230.876   2
  -2   0  -2 7286.22 259.567   2
   2   0   2 6961.24 244.570   2
   2   0  -2 6862.40 290.469   3
   2   0   2 6376.52 349.036   1
   2   0   2 7082.26 229.233  10
   2   0  -2 6704.57 297.352  11
   2   0  -2 6976.13 291.864  10
  -2   0   2 7208.92 287.919  10
  -2   0   2 7061.60 313.146  11
  -2   0  -2 7449.52 293.798   7
  -2   0  -3 32905.5 780.561   5
   2   0   3 34136.5 801.673   5
   2   0  -3 32661.4 761.871   1
  -2   0  -3 32571.5 757.436   2
   2   0   3 34212.3 878.644   1
   2   0   3 32751.2 750.649   2
  -2   0   3 32817.1 727.689   2
   2   0  -3 34278.6 807.209  11
  -2   0   3 31782.4 799.002  11
  -2   0   3 33787.5 790.501  10
   2   0  -3 32322.9 790.032  10
   2   0   3 33689.2 799.442   7
  -2   0  -3 32776.9 800.596   7
  -2   0  -4 40110.3 975.390   5
   2   0   4 41266.0 1011.77   1
   2   0  -4 40501.1 858.470   1
  -2   0  -4 41330.9 969.978   2
  -2   0   4 41053.0 932.263   2
   2   0   4 40427.0 956.927   2
   2   0  -4 41398.9 963.290  11
  -2   0   4 41752.5 971.607  11
   2   0  -4 40466.9 985.424  10
  -2   0   4 41080.9 974.104  10
   2   0  -4 41003.8 747.325   9
  -2   0  -4 41500.8 1009.07   7
   2   0   4 38887.3 981.099   7
  -2   0  -5 37645.7 1001.10   5
   2   0   5 38032.8 979.088   1
   2   0   5 36453.0 984.126   2
  -2   0  -5 38830.3 992.994   2
  -2   0   5 36963.3 957.258   2
   2   0  -5 38139.0 792.197   1
   2   0  -5 40289.2 1019.28  10
  -2   0   5 38176.2 984.217  11
  -2   0   5 40111.2 1015.89  10
   2   0  -5 39668.6 977.401  11
   2   0   5 38190.0 914.512  10
   2   0  -5 36578.8 784.309   9
   2   0   5 38048.8 1022.73   7
  -2   0  -5 39560.4 1050.23   7
  -2   0  -6 26439.5 870.594   5
   2   0   6 26474.6 803.498   1
   2   0  -6 27145.0 599.452   1
  -2   0  -6 28287.4 879.371   2
  -2   0   6 27463.4 851.386   2
   2   0   6 26568.9 870.663   2
   2   0  -6 28456.3 885.362  10
   2   0   6 26745.4 776.278  10
  -2   0   6 28394.5 859.435  11
   2   0  -6 27831.7 832.342  11
  -2   0   6 27063.6 863.460  10
   2   0   6 27963.1 924.975   7
  -2   0  -6 26393.3 904.359   7
   2   0  -6 26489.8 679.127   9
  -2   0  -7 40739.2 1197.19   5
   2   0   7 40797.7 1066.05   1
  -2   0   7 41969.7 1171.84   2
   2   0  -7 41863.1 780.934   1
   2   0   7 41719.6 1208.72   2
   2   0  -7 43702.9 1202.20  10
   2   0   7 42301.3 1092.79  10
  -2   0   7 41678.5 1159.20  11
   2   0   7 42407.8 1261.28   7
   2   0  -7 40828.6 972.571   9
  -2   0  -7 37739.0 1207.08   7
  -2   0  -8 14554.7 720.301   5
   2   0   8 15018.0 598.372   1
  -2   0   8 15302.2 714.314   2
   2   0   8 15048.1 742.394   2
   2   0   8 15713.6 653.142  10
  -2   0   8 15523.1 701.565  11
   2   0  -8 16122.4 737.764  10
   2   0  -8 14909.1 565.451   9
  -2   0  -8 16152.5 787.258   7
  -2   0  -9 670.554 246.127   5
   2   0   9 287.370 143.706   1
  -2   0   9 254.393 221.309   2
   2   0   9 260.677 228.110   2
   2   0  -9 364.622 220.927  10
   2   0  -9 269.297 125.963   9
  -2   0  -9-203.160 313.282   7
  -2   0 -10 30743.3 1177.10   5
   2   0  10 32188.6 1222.98   2
   2   0  10 31793.3 927.576   1
  -2   0  10 30473.6 1159.60   2
   2   0 -10 33001.3 1194.33  10
   2   0 -10 30189.3 961.356   9
  -2   0 -10 31438.4 663.996   8
  -2   0  10 31807.2 942.016   8
  -2   0 -11 30060.9 1227.80   5
   2   0  11 31178.6 926.533   1
   2   0  11 30247.0 1256.73   2
  -2   0  11 29362.7 1203.14   2
   2   0 -11 29960.7 1193.90  10
  -2   0 -11 30751.2 593.153   8
  -2   0  11 33242.2 975.707   8
  -2   0 -12 26.0295 292.490   5
  -2   0  12 117.515 295.121   2
   2   0  12 70.0195 145.105   1
   2   0  12 100.126 300.457   2
   2   0 -12 54.2363 303.302  10
  -2   0  12 142.316 178.947   8
  -2   0 -13 12133.8 836.775   5
  -2   0  13 12892.3 865.099   2
   2   0  13 13670.6 924.517   2
   2   0 -13 14026.8 876.920  10
  -2   0  13 12990.9 604.032   8
  -2   0 -14 834.481 360.841   5
   2   0 -14 1685.14 448.632   5
   2   0  14 506.457 381.361   2
  -2   0  14 1135.25 383.652   2
   2   0 -14 1332.70 383.130  10
  -2   0  14 977.956 216.793   8
  -2   0 -15 18391.8 1111.70   5
   2   0 -15 20090.3 1169.05   5
   2   0  15 20985.7 1226.86   2
  -2   0  15 18948.3 1127.96   2
   2   0 -15 20615.6 1149.83  10
  -2   0  15 20664.4 796.529   8
  -2   0  16 1082.08 421.682   2
   2   0  16 1875.95 464.171   2
  -2   0 -16 2155.11 501.466   5
   2   0 -16 2297.50 529.079   5
  -2   0  17 12384.6 995.253   2
   2   0  17 12890.4 1074.91   2
  -2   0 -17 12915.7 1004.22   5
   2   0 -17 11828.3 978.756   5
  -2   0  18 688.046 424.118   2
   2   0  18 717.069 483.285   2
  -2   0 -18 1208.69 537.217   5
   2   0 -18 1102.51 430.689   5
   2   0  19 313.696 417.507   2
  -2   0  19-178.542 454.405   2
   2   0 -19-126.644 478.194   5
  -2   0 -19 410.078 443.134   5
   2   0  20 985.430 575.347   2
  -2   0  20 864.701 463.922   2
   2   0 -20 204.866 416.584   5
  -2   0 -20 1412.44 511.622   5
  -2   1  20 1250.40 496.117   2
   2  -1  20 319.384 445.194   2
   2   1 -20 1498.10 530.392   5
  -2  -1 -20 840.123 468.047   5
  -2   1  19 2920.04 620.022   2
   2  -1  19 2498.06 626.820   2
   2   1 -19 1892.62 551.591   5
  -2  -1 -19 997.136 475.445   5
   2  -1  18 5722.72 812.652   2
  -2   1  18 5635.43 755.053   2
  -2  -1 -18 4523.43 682.705   5
   2   1 -18 5460.83 744.509   5
   2  -1  17 1250.28 534.012   2
  -2   1  17-37.0374 388.703   2
   2   1 -17 1281.82 455.920   5
  -2  -1 -17 371.801 413.381   5
   2  -1  16 6694.04 778.213   2
  -2   1  16 7035.62 745.966   2
  -2  -1 -16 7160.86 751.324   5
   2   1 -16 6646.91 720.660   5
  -2   1  15-81.7958 296.826   2
   2  -1  15-46.2570 393.753   2
   2   1 -15 494.586 373.949   5
  -2  -1 -15 101.066 301.269   5
   2  -1  14 15310.5 640.361   1
   2  -1  14 15400.5 1039.33   2
  -2   1  14 15352.6 971.470   2
   2   1 -14 16123.5 1013.23   5
  -2  -1 -14 14547.4 959.513   5
  -2   1  14 17272.3 662.731   8
   2  -1  13 1428.38 233.448   1
   2  -1  13 1130.19 411.761   2
  -2   1  13 1202.71 341.925   2
   2   1 -13 2010.27 445.079   5
  -2  -1 -13 1577.92 383.201   5
   2  -1  13 1692.43 140.251   6
  -2   1  13 1623.63 222.500   8
  -2  -1 -13 901.454 342.019   7
   2  -1  12 23670.4 816.420   1
   2  -1  12 24059.8 1187.98   2
  -2   1  12 24149.0 1121.65   2
   2  -1  12 25234.0 598.642   6
   2   1 -12 23760.2 1129.55   5
  -2  -1 -12 24006.2 1105.42   5
  -2  -1 -12 22962.5 1159.09   7
  -2   1  12 26213.4 823.578   8
   2  -1  11 14636.5 628.017   1
   2  -1  11 13912.2 858.884   2
  -2   1  11 13977.1 803.200   2
   2  -1  11 14213.7 425.302   6
  -2  -1 -11 14428.2 817.159   5
   2   1 -11 14883.8 859.123   5
  -2  -1 -11 14807.4 887.129   7
  -2   1  10 26767.8 1060.46   2
   2  -1  10 26616.9 873.866   1
   2  -1  10 27491.2 1156.06   2
   2   1 -10 28366.2 1116.24   5
   2  -1  10 27105.2 643.187   6
  -2  -1 -10 27290.7 1074.92   5
  -2  -1 -10 27298.0 1152.76   7
   2   1  -9 12533.7 695.420   5
  -2  -1  -9 11974.6 523.115   1
   2  -1   9 10605.2 680.293   2
   2  -1   9 11461.8 553.523   1
  -2   1   9 10493.7 625.070   2
  -2   1   9 11657.0 660.639  11
  -2  -1  -9 11432.3 712.864   7
   2   1  -8 12435.3 654.958   5
   2  -1   8 11449.8 547.412   1
  -2   1   8 11388.4 591.652   2
   2  -1   8 12214.7 676.042   2
  -2  -1  -8 11484.6 506.246   1
   2   1  -8 13231.1 675.290  10
   2  -1   8 11736.5 601.462  10
  -2  -1  -8 11553.4 536.597  10
  -2   1   8 11772.8 613.444  11
  -2  -1  -8 11319.7 275.191   8
  -2   1   8 12928.1 652.181   7
  -2  -1  -8 11596.3 659.442   7
   2   1  -7 13080.9 632.590   5
   2  -1   7 14050.8 682.231   5
  -2  -1  -7 13106.4 607.811   2
  -2   1   7 13609.1 610.915   2
   2  -1   7 12025.0 640.321   2
  -2  -1  -7 13505.1 536.497   1
   2   1  -7 12869.4 562.106  11
  -2  -1  -7 12945.0 525.267  10
  -2   1   7 13729.5 633.522  11
   2   1  -7 12666.6 632.488  10
   2  -1   7 14868.9 731.219   7
  -2   1   7 12820.4 618.576   7
  -2  -1  -7 12537.0 644.035   7
   2   1  -6 58681.1 1392.70   5
   2  -1   6 60712.1 1473.57   5
  -2  -1  -6 56976.2 1352.78   2
   2  -1   6 54187.1 1413.22   2
  -2   1   6 54263.9 1307.48   2
  -2  -1  -6 56338.2 1266.08   1
  -2   1   6 56704.3 1366.70  11
   2   1  -6 57636.1 1419.81  10
   2   1  -6 54753.7 1271.84  11
  -2   1   6 56665.0 1377.58  10
  -2  -1  -6 56184.5 1192.13  10
   2  -1   6 55303.0 1478.61   7
  -2  -1  -6 53319.0 1364.39   9
  -2  -1  -6 59280.8 1444.30   7
  -2   1   6 55644.5 1354.04   7
  -2  -1  -5 63561.3 1044.65   6
   2  -1   5 63425.3 1484.40   5
   2   1  -5 62985.6 1403.18   5
  -2  -1  -5 64641.9 1363.07   1
   2  -1   5 61390.8 1450.15   2
  -2   1   5 60290.8 1332.22   2
  -2  -1  -5 65911.9 1390.52   2
  -2   1   5 64427.4 1429.47  10
   2   1  -5 63150.2 1320.93  11
  -2   1   5 65301.9 1417.69  11
   2   1  -5 64307.9 1446.23  10
  -2  -1  -5 59509.2 1210.70  10
   2  -1   5 62993.6 1493.15   7
  -2  -1  -5 59458.7 1401.29   9
  -2  -1  -5 64225.2 1458.82   7
  -2   1   5 63706.1 1214.80   9
  -2   1   5 66351.2 1402.23   7
   2  -1   4 24654.7 764.685   5
   2   1  -4 23710.0 687.275   5
  -2  -1  -4 23297.9 534.696   6
  -2  -1  -4 24574.4 679.445   2
  -2   1   4 23133.2 648.413   2
  -2  -1  -4 22925.3 707.579   3
  -2  -1  -4 24304.5 712.727   1
  -2   1   4 24451.7 735.879  11
   2   1  -4 24550.3 658.494  11
  -2   1   4 23758.3 722.315  10
   2   1  -4 22652.6 722.690  10
  -2  -1  -4 23573.6 553.088  10
  -2  -1  -4 23083.0 714.590   9
  -2   1   4 23775.0 562.104   9
  -2  -1  -4 23919.1 744.478   7
  -2   1   4 23576.9 660.650   7
   2  -1   4 24280.3 755.810   7
   2   1  -3 62555.1 1201.21   5
   2  -1   3 63459.1 1311.77   5
  -2  -1  -3 60910.7 1284.76   3
  -2   1   3 60776.7 1163.33   2
  -2  -1  -3 62110.1 1204.96   2
  -2  -1  -3 63420.0 1312.22   1
   2   1  -3 61011.7 1181.37  11
  -2   1   3 63352.8 1293.89  10
  -2   1   3 61768.8 1292.52  11
   2   1  -3 60845.4 1263.94  10
  -2  -1  -3 61225.3 1022.96  10
   2  -1   3 62817.8 1283.10  10
   2  -1   3 62905.0 1262.04   7
  -2   1   3 62476.6 1068.32   9
  -2   1   3 62918.3 1160.75   7
  -2  -1  -3 61079.0 1267.74   9
   2  -1   2 67401.7 1278.20   5
   2   1  -2 63992.9 1140.24   5
   2   1  -2 61229.3 1285.08   3
  -2  -1  -2 65434.9 1179.72   2
  -2   1   2 65219.0 1143.52   2
  -2  -1  -2 64795.1 1299.42   3
  -2  -1  -2 68091.6 1350.50   1
   2   1  -2 65261.9 1281.37   1
   2   1  -2 67067.5 1185.29  11
  -2   1   2 64371.5 1311.68  11
  -2   1   2 65552.0 1290.24  10
   2  -1   2 65019.5 1266.88  10
  -2   1   2 64810.1 1084.10   7
   2  -1   2 63331.1 1178.19   7
  -2  -1  -2 64168.7 1244.99   9
   2   1  -2 65172.0 1070.55   9
  -2   1   2 65467.7 1087.97   9
  -2  -1  -1 177756. 2859.89   4
   2  -1   1 177089. 2753.63   4
   2  -1   1 180542. 2770.87   5
   2   1  -1 171205. 2854.34   1
  -2  -1  -1 176708. 2663.36   2
  -2  -1  -1 177132. 2841.64   3
  -2   1   1 175218. 2687.23   3
  -2  -1  -1 174230. 2896.61   1
   2   1  -1 172235. 2831.56   3
   2   1  -1 176934. 2694.61  11
  -2   1   1 168114. 2852.67  11
  -2   1   1 175185. 2811.07  10
   2  -1   1 166933. 2793.37  10
  -2  -1  -1 174458. 2724.13   9
   2  -1   1 173811. 2582.09   7
   2   1  -1 178628. 2602.01   9
  -2   1   0 2179.45 157.498   4
   2  -1   0 1943.52 147.775   5
  -2  -1   0 2099.96 178.152   4
   2   1   0 2022.86 199.947   1
  -2  -1   0 2127.31 177.410   3
  -2  -1   0 2192.00 198.976   1
   2   1   0 2226.96 187.978   3
  -2   1   0 2153.04 148.380   3
  -2  -1   0 1989.22 137.458  11
  -2   1   0 2229.54 201.723  11
  -2  -1   0 2117.94 96.2144  10
  -2   1   0 2109.68 171.301  10
   2  -1   0 1999.46 167.172  10
   2   1   0 2067.92 133.959   9
  -2  -1   0 1893.88 127.268   9
   2   1   1 164609. 2703.77   4
  -2  -1   1 170203. 2702.63   3
  -2   1  -1 162747. 2601.18   5
   2  -1  -1 166973. 2538.35   3
   2  -1  -1 164051. 2474.78   2
  -2  -1   1 168623. 2722.97   1
   2   1   1 162178. 2750.73   1
  -2   1  -1 164946. 2620.14   3
   2   1   1 166630. 2691.24   3
  -2   1  -1 163718. 2637.07  10
  -2  -1   1 158420. 2493.13  10
   2  -1  -1 163630. 2652.78  10
  -2  -1   1 159124. 2524.04  11
   2  -1  -1 173645. 2726.00  11
   2   1   1 165500. 2589.65   9
  -2  -1   1 163670. 2463.20   9
  -2   1  -2 59391.8 1168.14   5
   2   1   2 55701.9 1213.97   4
   2  -1  -2 58936.9 1060.46   2
   2   1   2 58329.0 1258.88   1
   2  -1  -2 59112.5 1051.83   3
   2   1   2 58597.5 1209.00   3
   2   1   2 57473.5 1083.09   2
  -2  -1   2 60470.3 1202.13   1
   2  -1  -2 56550.6 1181.40  10
   2  -1  -2 60116.8 1222.82  11
  -2  -1   2 57773.3 1081.44  11
  -2  -1   2 57488.4 1104.39  10
   2   1   2 58715.8 1165.18   9
   2  -1  -3 58581.7 1070.41   3
  -2   1  -3 58519.5 1239.82   5
   2   1   3 59379.1 1278.16   1
   2  -1  -3 57381.7 1121.26   2
  -2  -1   3 58745.2 1178.78   1
   2   1   3 56507.3 1145.34   2
   2  -1  -3 58712.7 1236.56  11
   2   1   3 57881.0 957.956  10
  -2  -1   3 58226.8 1188.85  10
  -2  -1   3 57177.0 1128.61  11
   2  -1  -3 57753.2 1239.72  10
   2  -1  -3 58762.2 1017.07   9
  -2   1  -4 26803.1 638.753   6
  -2   1  -4 26902.1 798.303   5
   2  -1  -4 26514.0 713.852   2
   2   1   4 26111.5 729.545   2
  -2  -1   4 28185.2 697.579   1
   2   1   4 26881.2 786.818   1
  -2  -1   4 26550.2 758.676  10
   2   1   4 26854.7 592.778  10
   2  -1  -4 26153.5 780.254  10
  -2  -1   4 26514.3 715.643  11
   2  -1  -4 27386.2 771.792  11
   2  -1  -4 26797.9 592.992   9
  -2   1  -5 61853.2 1445.53   5
  -2   1  -5 62327.6 1133.37   6
  -2  -1   5 61603.7 1206.85   1
   2   1   5 61264.8 1356.52   2
   2  -1  -5 63001.8 1344.92   2
   2   1   5 59990.5 1353.80   1
   2  -1  -5 60515.9 1370.16  11
  -2  -1   5 60456.5 1318.05  11
   2  -1  -5 62933.3 1415.59  10
   2   1   5 62916.9 1194.61  10
  -2  -1   5 61846.2 1396.26  10
  -2  -1   5 65026.9 1412.32   8
   2  -1  -5 60912.7 1163.65   9
  -2   1  -6 61994.5 1522.70   5
  -2   1  -6 63159.5 1134.24   6
  -2  -1   6 60172.0 1201.30   1
   2  -1  -6 62340.9 1424.45   2
  -2  -1   6 60143.7 1475.52   2
   2   1   6 61737.1 1438.20   2
   2   1   6 61781.7 1380.53   1
   2   1   6 64025.2 1283.24  10
  -2  -1   6 62248.0 1471.43  10
  -2  -1   6 62012.0 1397.79  11
   2  -1  -6 61627.8 1467.62  10
   2  -1  -6 62594.6 1427.47  11
   2  -1  -6 61961.4 1229.33   9
  -2  -1   6 61783.4 1424.61   8
  -2   1  -7 15251.8 713.576   5
  -2  -1   7 15089.2 455.144   1
  -2  -1   7 14279.3 681.731   2
   2   1   7 14064.3 582.340   1
   2   1   7 14994.3 680.672   2
   2  -1  -7 15404.0 656.418   2
   2   1   7 15206.3 568.898  10
   2  -1  -7 15959.4 685.200  10
   2  -1  -7 15542.4 536.533   9
  -2  -1   7 15697.1 633.458   8
  -2   1  -8 12457.4 686.420   5
  -2  -1   8 12418.0 385.868   1
   2   1   8 11985.5 532.083   1
   2  -1  -8 12811.7 384.067   1
  -2  -1   8 11256.6 639.435   2
   2   1   8 12981.1 662.148   2
   2   1   8 12547.0 552.675  10
   2  -1  -8 11796.8 628.031  10
   2  -1  -8 11794.8 503.190   9
  -2  -1   8 13044.9 593.679   8
  -2   1  -9 11961.1 712.951   5
  -2  -1   9 10740.6 667.054   2
   2  -1  -9 12453.3 335.350   1
   2   1   9 10456.5 652.632   2
   2  -1  -9 12304.7 695.083  10
   2   1   9 11700.4 581.606  10
   2  -1  -9 11947.3 539.529   9
  -2  -1   9 12240.6 586.434   8
  -2   1 -10 30274.8 1191.39   5
  -2  -1  10 29201.1 1164.46   2
   2   1  10 29815.6 1167.92   2
   2  -1 -10 31472.5 1166.41  10
  -2  -1  10 30810.3 996.101   8
  -2   1 -11 16048.1 898.709   5
  -2  -1  11 14545.2 865.851   2
   2   1  11 13373.6 824.663   2
   2  -1 -11 14850.6 823.630  10
  -2  -1  11 15642.9 693.472   8
  -2   1 -11 14527.1 550.503   8
  -2   1 -12 19174.3 1038.05   5
   2   1  12 21026.1 1074.50   2
  -2  -1  12 22323.2 1096.42   2
   2  -1 -12 20563.2 1021.03  10
  -2   1 -12 21207.5 668.083   8
  -2  -1  12 22118.2 851.538   8
  -2   1 -13 1030.39 332.853   5
  -2  -1  13 280.598 331.224   2
   2   1  13 723.350 407.632   2
   2  -1 -13 916.206 352.941  10
  -2  -1  13 968.814 230.666   8
  -2   1 -14 14884.7 987.169   5
  -2  -1  14 14809.6 995.808   2
   2   1  14 14631.7 982.644   2
   2  -1 -14 16756.1 993.949  10
  -2  -1  14 15229.3 733.211   8
  -2   1 -15 296.880 367.279   5
  -2  -1  15 185.783 373.250   2
   2   1  15-3.44436 425.828   2
   2  -1 -15-340.016 311.275  10
  -2  -1  15 249.622 216.411   8
  -2   1 -16 6960.18 771.361   5
   2  -1 -16 7189.14 731.846  10
  -2  -1  16 6626.07 762.957   2
   2   1  16 7728.95 823.673   2
  -2   1 -17 660.272 428.236   5
   2  -1 -17 1152.98 458.055  10
   2   1  17 1073.89 513.055   2
  -2  -1  17 381.095 336.166   2
   2  -1 -18 5589.89 746.331   5
  -2   1 -18 5219.89 740.768   5
   2  -1 -18 5007.74 692.132  10
  -2  -1  18 5244.75 722.187   2
   2   1  18 6047.06 804.263   2
  -2  -1  19 859.862 494.566   2
   2  -1 -19 2334.08 580.684   5
  -2   1 -19 1946.39 592.465   5
  -2  -1  20 399.707 430.044   2
   2   1  20 1697.84 636.271   2
  -2   1 -20 1187.40 552.765   5
   2  -1 -20 2057.94 653.663   5
   2   2 -20 275.699 415.743   5
  -2  -2 -20 522.544 470.377   5
  -2   2  19 2839.87 641.318   2
   2  -2  19 1922.18 589.497   2
   2   2 -19 1846.74 554.124   5
  -2  -2 -19 1558.21 533.330   5
   2  -2  18 3431.75 662.257   2
  -2   2  18 3541.41 624.559   2
  -2  -2 -18 2212.46 554.994   5
   2   2 -18 2470.39 556.241   5
  -2   2  17 3435.39 587.694   2
   2  -2  17 5038.01 722.113   2
   2   2 -17 3380.74 600.846   5
  -2  -2 -17 4738.96 659.476   5
  -2   2  16 3316.75 602.496   2
   2  -2  16 3337.04 593.751   2
   2   2 -16 3373.96 584.400   5
  -2  -2 -16 3301.13 574.962   5
   2  -2  15 4890.90 695.544   2
  -2   2  15 5101.16 612.069   2
   2   2 -15 5450.42 671.887   5
  -2  -2 -15 4788.40 627.892   5
  -2  -2 -15 3472.91 583.859   7
   2   2 -14 3122.42 512.557   5
  -2   2  14 3734.59 530.534   2
   2  -2  14 3154.83 547.918   2
   2  -2  14 4014.60 360.220   1
  -2  -2 -14 3499.35 460.701  10
  -2  -2 -14 3198.46 547.224   7
  -2   2  14 4181.54 315.491   8
   2  -2  13 27298.4 833.408   6
   2   2 -13 27144.8 1286.26   5
   2  -2  13 25490.3 916.617   1
   2  -2  13 24286.4 1264.62   2
  -2   2  13 23780.9 1168.98   2
  -2  -2 -13 26491.0 1087.22  10
  -2  -2 -13 25814.2 1313.88   7
   2  -2  12 18896.3 695.083   6
   2   2 -12 18786.5 1024.28   5
   2  -2  12 19001.7 778.427   1
  -2  -2 -12 18388.5 723.054   1
   2  -2  12 16250.6 996.194   2
  -2   2  12 18483.7 989.096   2
  -2  -2 -12 19412.8 871.622  10
  -2  -2 -12 19491.3 1072.44   7
   2  -2  11 22566.5 751.260   6
   2   2 -11 23813.5 1101.81   5
  -2  -2 -11 22637.8 798.271   1
   2  -2  11 20824.7 1075.77   2
  -2   2  11 22332.7 1029.09   2
  -2  -2 -11 21143.2 880.257  10
  -2  -2 -11 20213.3 1057.03   7
   2  -2  10 1481.85 202.889   6
   2   2 -10 998.539 319.005   5
  -2  -2 -10 1503.86 211.103   1
   2  -2  10 1258.26 327.857   2
  -2   2  10 1219.39 312.217   2
  -2   2  10 1387.60 320.940  11
  -2  -2 -10 1520.05 267.827  10
  -2  -2 -10 1488.15 352.036   7
   2  -2   9 27913.4 865.018   6
   2   2  -9 28583.7 1125.67   5
   2  -2   9 28827.9 1162.03   2
  -2  -2  -9 29753.2 904.284   1
  -2   2   9 27978.9 1051.40   2
  -2  -2  -9 30579.1 945.137  10
  -2   2   9 29275.2 1073.54  11
  -2  -2  -9 28407.7 1123.40   7
   2  -2   8 26504.0 839.029   6
   2   2  -8 29356.5 1065.65   5
  -2  -2  -8 28121.2 860.565   1
  -2   2   8 26165.8 957.599   2
  -2  -2  -8 27531.4 845.088  10
  -2   2   8 27885.1 1005.23  11
  -2  -2  -8 28379.9 1073.61   7
  -2   2   8 26585.0 875.949   9
  -2   2   8 27887.6 943.624   7
   2  -2   7 19494.1 698.656   6
   2   2  -7 19275.9 803.665   5
  -2  -2  -7 20799.0 706.695   1
  -2   2   7 19198.0 767.064   2
  -2  -2  -7 19874.0 654.235  10
   2   2  -7 19358.1 708.454  11
  -2   2   7 19748.4 793.172  11
  -2   2   7 19524.6 712.279   7
  -2  -2  -7 20437.0 842.079   7
  -2   2   7 20186.0 696.215   9
   2  -2   7 19311.7 888.480   7
  -2  -2  -6 34577.6 801.913   6
   2   2  -6 33499.3 1029.88   5
   2  -2   6 34087.9 961.136   6
  -2  -2  -6 34310.7 950.644   1
  -2   2   6 32188.3 967.881   2
  -2  -2  -6 33287.6 959.357   3
  -2  -2  -6 34942.7 1006.49   2
   2   2  -6 33408.6 909.712  11
  -2   2   6 33820.3 1023.04  11
  -2  -2  -6 32053.8 828.780  10
  -2  -2  -6 33585.1 1064.46   7
  -2   2   6 33445.6 895.410   9
  -2   2   6 34108.5 914.270   7
   2  -2   6 34025.9 1144.50   7
  -2  -2  -6 34420.8 793.758   8
   2  -2   5 3895.04 345.839   5
   2   2  -5 3078.27 276.591   5
  -2  -2  -5 3790.70 349.312   7
  -2   2   5 3134.56 278.357   2
  -2  -2  -5 3236.25 277.946   2
  -2  -2  -5 3616.80 283.507   1
  -2  -2  -5 3214.92 263.036   3
   2   2  -5 3531.91 246.408  11
  -2  -2  -5 2982.28 208.199  10
  -2   2   5 3651.09 314.372  11
   2  -2   5 3279.22 327.312   7
  -2  -2  -5 3450.08 234.507   8
  -2  -2  -5 3424.38 289.989   9
  -2   2   5 3290.79 232.126   7
  -2   2   5 3517.39 253.565   9
  -2   2   5 3304.56 300.152  10
   2   2  -4 21172.5 676.301   5
  -2  -2  -4 20163.5 617.500   6
   2  -2   4 21208.4 757.732   5
  -2  -2  -4 21834.9 716.845   1
  -2  -2  -4 21143.3 677.667   3
  -2  -2  -4 22099.5 692.080   2
  -2   2   4 20669.4 656.735   2
  -2  -2  -4 20161.1 523.539  10
  -2   2   4 20991.3 730.484  10
   2  -2   4 22084.3 783.340  10
  -2   2   4 21429.2 720.142  11
   2   2  -4 21073.9 577.237  11
  -2  -2  -4 20883.7 622.891   8
  -2  -2  -4 20750.9 696.865   9
  -2   2   4 20840.3 597.645   9
  -2   2   4 20527.9 555.713   7
   2  -2   3 63123.3 1401.84   5
  -2  -2  -3 61134.8 1317.27   6
   2   2  -3 62295.8 1240.19   5
  -2  -2  -3 62728.8 1325.13   3
  -2  -2  -3 64929.5 1399.38   1
  -2   2   3 62396.8 1290.57   2
  -2  -2  -3 64159.2 1313.50   2
  -2   2   3 62445.9 1402.21  10
   2   2  -3 60849.5 1139.76  11
  -2  -2  -3 60619.7 1090.54  10
   2  -2   3 62181.4 1420.25  10
  -2   2   3 62967.4 1366.45  11
  -2  -2  -3 62386.3 1342.77   9
  -2   2   3 61766.7 1216.85   9
  -2  -2  -3 62574.1 1312.93   8
  -2  -2  -2 151653. 2637.98   6
   2   2  -2 147901. 2608.11   3
  -2   2   2 150896. 2264.27   3
   2   2  -2 147744. 2393.60   5
   2  -2   2 154309. 2639.57   5
  -2  -2  -2 157115. 2685.49   1
  -2  -2  -2 159673. 2557.85   2
  -2  -2  -2 154722. 2581.89   3
   2  -2   2 150542. 2685.38  10
  -2  -2  -2 146169. 2296.92  10
  -2   2   2 150088. 2618.24  11
  -2   2   2 151668. 2660.36  10
   2   2  -2 152602. 2311.41  11
  -2  -2  -2 149887. 2561.42   9
   2   2  -2 152362. 2454.75   9
  -2  -2  -2 144389. 2599.00   8
  -2   2   2 148714. 2463.85   9
  -2  -2  -1 11386.3 499.257   6
  -2   2   1 10390.4 325.079   4
   2  -2   1 10518.9 434.013   5
   2  -2   1 9936.85 326.240   4
  -2  -2  -1 9835.13 416.426   4
   2   2  -1 10335.0 308.984   5
   2   2  -1 10966.9 440.681   3
  -2  -2  -1 10803.0 466.572   1
  -2   2   1 10126.5 289.513   3
  -2  -2  -1 10957.4 433.331   3
  -2  -2  -1 10656.8 402.521   2
   2   2  -1 10300.7 276.189  11
  -2   2   1 9669.78 436.966  11
  -2  -2  -1 10045.3 306.607  10
  -2   2   1 10027.3 453.484  10
   2  -2   1 10124.5 462.114  10
  -2  -2  -1 10621.0 409.973   9
   2   2  -1 10926.9 381.326   9
  -2  -2  -1 10843.7 473.285   8
  -2   2   1 9984.81 387.744   9
  -2   2   0 59369.8 1053.44   4
  -2  -2   0 59414.9 1237.44   4
  -2  -2   0 58413.4 1246.39   3
  -2  -2   0 59193.8 1025.30   5
   2  -2   0 60276.0 1252.07   5
   2   2   0 58616.9 1243.25   3
  -2  -2   0 59373.1 1303.14   1
  -2   2   0 59107.9 1073.72   3
  -2  -2   0 59565.0 961.446  11
  -2   2   0 59584.8 1282.47  11
  -2  -2   0 57547.5 1082.95  10
   2  -2   0 58448.8 1302.33  10
  -2   2   0 58677.0 1307.89  10
   2   2   0 58178.5 1162.34   9
  -2  -2   0 59710.4 1337.66   8
  -2  -2   0 59278.3 1178.17   9
   2   2   1 10418.0 435.411   4
  -2  -2   1 10770.6 341.688   5
  -2   2  -1 11171.4 452.033   5
   2   2   1 11482.5 449.432   3
   2  -2  -1 10735.7 398.366   2
  -2  -2   1 11115.1 466.831   1
  -2   2  -1 10259.3 461.726  10
   2  -2  -1 10740.8 451.559  11
   2  -2  -1 10511.8 471.815  10
  -2  -2   1 10659.9 276.426  11
  -2  -2   1 11046.8 509.121   8
   2   2   1 10904.3 415.683   9
   2   2   2 156966. 2687.85   4
  -2   2  -2 157507. 2760.86   6
  -2  -2   2 149887. 2537.31   5
  -2   2  -2 152226. 2697.82   5
   2  -2  -2 156921. 2597.46   2
   2  -2  -2 156861. 2351.97   3
   2   2   2 157065. 2667.24   3
  -2  -2   2 158976. 2702.60   1
  -2  -2   2 154361. 2405.26  11
   2   2   2 159388. 2417.62  10
   2  -2  -2 158312. 2714.13  11
   2  -2  -2 155991. 2748.15  10
   2   2   2 158211. 2654.08   9
  -2  -2   2 156924. 2833.27   8
   2  -2  -2 162082. 2377.76   7
  -2   2  -3 61865.1 1364.29   6
  -2  -2   3 60904.9 1276.81   5
   2   2   3 61337.9 1355.22   4
  -2   2  -3 62135.8 1384.91   5
   2   2   3 63072.4 1341.91   3
  -2  -2   3 62858.6 1328.65   1
   2  -2  -3 62863.7 1284.16   2
   2  -2  -3 62096.8 1032.60   3
   2   2   3 62533.9 1323.88   2
   2  -2  -3 63563.8 1408.32  10
  -2  -2   3 60373.6 1152.30  11
   2  -2  -3 62915.9 1364.71  11
   2   2   3 61674.0 1119.69  10
   2  -2  -3 62844.1 1230.54   9
   2   2   3 64164.1 1360.76   9
  -2  -2   3 64688.3 1485.90   8
   2  -2  -3 62558.2 1176.48   7
   2  -2  -4 28577.8 591.593   3
  -2   2  -4 29134.1 819.202   6
  -2  -2   4 29811.0 837.094   5
  -2   2  -4 30923.5 919.166   5
   2  -2  -4 29227.2 816.047   2
  -2  -2   4 29421.7 796.126   1
   2   2   4 28267.5 830.759   2
   2  -2  -4 29997.1 903.862  10
   2   2   4 29313.7 676.199  10
   2  -2  -4 30196.8 855.877  11
  -2  -2   4 29211.6 870.752  10
   2   2   4 28598.7 872.779   9
   2  -2  -4 28518.3 774.156   7
  -2  -2   4 30290.2 943.457   8
   2  -2  -4 30075.8 746.914   9
  -2   2  -5 3035.17 243.752   6
  -2   2  -5 2756.42 309.537   5
   2  -2  -5 2880.72 264.031   2
  -2  -2   5 3032.72 230.258   1
   2   2   5 2615.97 277.127   2
   2  -2  -5 3018.42 263.019  11
   2  -2  -5 2976.15 315.834  10
   2   2   5 3214.09 218.554  10
  -2  -2   5 3301.67 302.260  10
   2  -2  -5 2621.34 249.046   7
   2  -2  -5 2741.63 217.803   9
  -2  -2   5 3155.71 330.169   8
   2   2   5 2750.44 292.295   9
  -2   2  -6 30973.5 1034.67   5
  -2   2  -6 31362.7 840.105   6
   2  -2  -6 31851.1 948.544   2
  -2  -2   6 30334.0 809.202   1
   2   2   6 29036.7 947.059   2
   2  -2  -6 29818.3 981.380  10
  -2  -2   6 30205.6 990.419  10
   2   2   6 28907.6 788.501  10
   2   2   6 30047.3 995.420   9
  -2  -2   6 31499.9 1005.30   8
   2  -2  -6 31230.9 828.364   9
  -2   2  -7 22173.3 906.836   5
  -2   2  -7 23030.9 709.985   6
   2   2   7 22298.6 852.788   2
  -2  -2   7 23174.2 672.407   1
   2   2   7 21913.6 706.761  10
   2  -2  -7 22597.4 875.388  10
  -2  -2   7 22345.8 852.477   8
   2  -2  -7 22363.6 716.954   9
  -2   2  -8 29762.5 1112.25   5
   2   2   8 28236.2 707.924   6
  -2  -2   8 29988.4 773.202   1
   2   2   8 28040.7 1031.38   2
   2  -2  -8 30042.1 1059.21  10
   2   2   8 29179.0 884.696  10
   2  -2  -8 28470.0 862.850   9
  -2  -2   8 28028.9 991.960   8
   2   2   9 27632.8 671.766   6
  -2   2  -9 28198.4 1144.44   5
  -2  -2   9 27377.4 721.929   1
  -2  -2   9 24922.6 1069.30   2
   2   2   9 25474.7 1027.54   2
   2  -2  -9 25730.3 1028.09  10
   2   2   9 27996.2 921.569  10
  -2  -2   9 27363.2 992.495   8
   2   2  10 624.381 108.882   6
  -2   2 -10 749.678 292.026   5
  -2  -2  10 301.222 245.820   2
  -2  -2  10 594.036 121.681   1
   2   2  10 606.469 281.178   2
   2  -2 -10 1010.01 311.661  10
  -2  -2  10 289.092 196.484   8
   2   2  11 21973.5 527.492   6
  -2   2 -11 18968.4 1021.24   5
  -2  -2  11 19098.0 1026.20   2
  -2  -2  11 20777.6 550.366   1
   2   2  11 17326.3 945.424   2
   2  -2 -11 19255.2 966.682  10
  -2   2 -11 19777.8 778.147   8
  -2  -2  11 20777.3 883.198   8
  -2   2 -12 17855.5 1017.79   5
   2   2  12 17100.5 424.722   6
  -2  -2  12 17319.2 419.287   1
  -2  -2  12 15225.7 950.326   2
   2   2  12 17269.7 989.300   2
   2  -2 -12 16054.5 904.485  10
  -2   2 -12 15256.5 684.041   8
  -2  -2  12 16967.1 818.564   8
  -2   2 -13 27267.0 1318.86   5
  -2  -2  13 29004.8 1353.37   2
   2   2  13 28578.6 1318.76   2
   2  -2 -13 30030.9 1290.37  10
  -2  -2  13 28694.8 1098.06   8
  -2   2 -14 4481.75 609.438   5
   2  -2 -14 4655.26 601.290  10
   2   2  14 5458.98 666.765   2
  -2  -2  14 4432.72 592.224   2
  -2   2 -15 4461.07 624.739   5
   2  -2 -15 4802.46 607.761  10
   2   2  15 4630.73 659.922   2
  -2  -2  15 6059.94 710.299   2
  -2   2 -16 3628.35 593.133   5
   2  -2 -16 3967.34 617.406  10
   2   2  16 3690.48 610.820   2
  -2  -2  16 3152.10 598.862   2
  -2   2 -17 3013.48 586.102   5
   2  -2 -17 4126.84 645.625  10
  -2  -2  17 4093.15 685.787   2
   2   2  17 3274.88 639.815   2
  -2   2 -18 1991.59 557.137   5
   2  -2 -18 2869.39 556.302  10
  -2  -2  18 2753.79 611.118   2
   2   2  18 3326.86 637.920   2
  -2   2 -19 1040.95 488.124   5
   2  -2 -19 1683.38 492.496  10
  -2  -2  19 1897.85 617.743   2
   2   2  19 1980.86 613.704   2
   2  -3  19 2644.33 656.469   2
  -2   3  19 2320.78 586.222   2
   2   3 -19 2011.46 596.494   5
  -2  -3 -19 3583.91 636.844   5
  -2   3  18 3462.11 673.247   2
   2  -3  18 2367.26 626.748   2
  -2  -3 -18 2429.72 554.779   5
   2   3 -18 2192.94 546.030   5
   2   3 -17 442.737 438.411   5
   2  -3  17 791.685 460.201   2
  -2  -3 -17 1001.33 381.259  10
  -2  -3 -17-495.480 527.369   7
   2   3 -16 3039.05 564.292   5
   2  -3  16 3536.62 617.727   2
  -2   3  16 3475.71 578.954   2
  -2  -3 -16 4616.70 573.287  10
  -2  -3 -16 4239.92 667.676   7
   2   3 -15 1060.44 434.425   5
  -2   3  15 1462.09 440.902   2
   2  -3  15 1826.05 481.807   2
  -2  -3 -15 1775.89 372.897  10
  -2  -3 -15 1994.94 492.873   7
   2   3 -14 2395.18 501.162   5
  -2   3  14 3590.51 534.484   2
   2  -3  14 1948.55 461.041   2
   2  -3  14 3013.29 354.520   1
  -2  -3 -14 2583.19 425.191  10
  -2  -3 -14 3157.24 570.763   7
   2   3 -13 16703.2 1040.55   5
   2  -3  13 18842.6 804.893   6
  -2   3  13 16377.1 985.951   2
   2  -3  13 16138.8 1061.05   2
  -2  -3 -13 18294.4 889.936  10
  -2  -3 -13 18594.3 1109.93   7
   2   3 -12 19380.4 1069.33   5
   2  -3  12 18733.2 821.318   6
   2  -3  12 19628.9 1114.98   2
  -2   3  12 18192.3 991.768   2
  -2  -3 -12 19848.9 907.035  10
  -2  -3 -12 18194.3 1054.08   7
   2  -3  11 6521.41 486.208   6
   2   3 -11 5627.50 577.223   5
  -2   3  11 5997.96 568.412   2
   2  -3  11 5861.06 624.544   2
  -2  -3 -11 6418.94 492.821  10
  -2   3  11 5760.05 562.591  11
  -2  -3 -11 6916.36 658.266   7
   2   3 -10 23648.3 1084.08   5
   2  -3  10 23511.5 913.494   6
  -2   3  10 22966.0 1018.28   2
  -2  -3 -10 23849.2 897.364  10
  -2   3  10 25442.5 1073.95  11
  -2  -3 -10 23468.8 1097.33   7
  -2   3  10 24074.8 955.337   9
   2   3  -9 9714.47 655.947   5
   2  -3   9 10032.1 580.565   6
  -2   3   9 9586.08 621.447   2
  -2   3   9 10213.7 653.160  11
  -2  -3  -9 9428.98 529.507  10
  -2   3   9 10528.3 597.380   9
  -2  -3  -9 9648.86 681.481   7
   2  -3   8 26272.8 972.858   6
   2   3  -8 24507.6 1011.29   5
  -2   3   8 24407.8 970.720   2
  -2   3   8 25933.0 1002.40  11
  -2  -3  -8 26081.1 849.458  10
  -2  -3  -8 26555.2 1062.78   7
  -2   3   8 27240.3 927.017   9
   2   3  -7 29801.4 1053.35   5
   2  -3   7 28303.2 1009.32   6
  -2   3   7 26981.5 992.917   2
  -2  -3  -7 28763.3 917.481  11
  -2  -3  -7 28722.1 855.159  10
  -2   3   7 29648.7 1020.75  11
   2   3  -7 29772.4 904.539  11
  -2   3   7 30050.2 944.573   9
  -2  -3  -7 30194.0 1104.95   7
   2  -3   6 21287.6 872.567   6
  -2  -3  -6 23136.6 763.593   6
   2   3  -6 24332.7 873.687   5
  -2  -3  -6 21975.6 759.493   3
  -2   3   6 21725.2 824.997   2
   2   3  -6 21934.0 704.281  11
  -2   3   6 22118.7 834.458  11
  -2  -3  -6 22351.6 699.692  10
  -2   3   6 23207.6 777.861   9
  -2  -3  -6 23009.5 909.921   7
   2  -3   5 58279.8 1552.93   6
  -2  -3  -5 60497.3 1385.67   6
   2   3  -5 58916.5 1429.08   5
  -2  -3  -5 58155.9 1355.78   3
  -2   3   5 57391.6 1427.26   2
   2  -3   5 56504.8 1591.69  10
  -2  -3  -5 58917.4 1246.96  10
  -2   3   5 59132.8 1452.25  11
   2   3  -5 59012.2 1221.75  11
  -2   3   5 59336.3 1360.21   9
  -2  -3  -4 22320.3 776.892   6
   2   3  -4 23493.4 747.092   5
  -2   3   4 21824.1 774.747   2
  -2  -3  -4 21677.8 716.201   3
  -2  -3  -4 23501.9 793.773   2
   2  -3   4 22832.0 891.433  10
  -2  -3  -4 22503.5 640.348  10
  -2   3   4 22246.1 785.163  11
   2   3  -4 22510.2 580.212  11
  -2  -3  -4 21188.9 751.174   8
  -2   3   4 23007.8 725.010   9
  -2  -3  -3 24303.0 838.610   6
   2   3  -3 24259.1 709.208   5
  -2  -3  -3 24994.4 750.785   3
  -2  -3  -3 26203.3 818.330   2
  -2   3   3 24005.7 790.942  11
  -2  -3  -3 23498.3 642.257  10
   2  -3   3 23990.3 892.249  10
   2   3  -3 23431.4 533.955  11
  -2  -3  -3 23035.8 803.447   8
  -2  -3  -3 24610.2 804.653   9
  -2   3   3 23991.0 739.751   9
   2   3  -3 23493.1 736.412   9
  -2  -3  -2 20296.0 777.949   6
   2   3  -2 18975.8 581.407   5
   2   3  -2 19089.0 683.642   3
   2  -3   2 19464.6 483.275   4
   2  -3   2 18380.5 697.389   5
  -2  -3  -2 19148.4 643.482   3
  -2  -3  -2 21539.8 711.976   2
  -2  -3  -2 18806.5 425.073  11
  -2   3   2 18726.6 738.104  10
   2   3  -2 19421.7 393.948  11
  -2  -3  -2 18165.0 557.289  10
  -2   3   2 18678.6 675.707  11
   2  -3   2 19462.6 772.455  10
   2   3  -2 18669.6 641.496   9
  -2  -3  -2 20183.7 694.334   9
  -2   3   2 19610.3 657.998   9
   2   3  -2 20207.8 784.237   8
  -2  -3  -2 19565.3 733.780   8
  -2   3   1 30218.3 1027.63   6
  -2  -3  -1 31637.7 847.406   4
  -2  -3  -1 31479.4 758.323   5
  -2  -3  -1 28631.5 979.170   6
  -2  -3  -1 32138.1 869.830   3
   2  -3   1 33869.5 951.035   5
  -2   3   1 32110.4 608.163   4
   2   3  -1 32042.6 889.520   3
  -2   3   1 31509.8 597.052   3
  -2  -3  -1 32693.3 916.172   2
  -2   3   1 31193.8 982.009  10
  -2   3   1 32328.3 911.144  11
  -2  -3  -1 30518.2 776.753  10
   2  -3   1 30324.7 985.396  10
  -2  -3  -1 31892.4 994.043   8
   2   3  -1 31564.3 993.763   8
   2   3  -1 30699.4 854.791   9
  -2  -3  -1 30612.3 882.732   9
  -2   3   1 31154.1 880.249   9
  -2   3   0 16963.7 727.508   6
   2  -3   0 17598.3 644.573   5
  -2  -3   0 16922.2 737.636   6
  -2  -3   0 16410.1 501.909   5
  -2  -3   0 16024.2 569.734   4
   2   3   0 16844.4 601.425   3
   2  -3   0 16694.2 684.289  10
  -2  -3   0 15443.8 534.799  10
  -2   3   0 16580.5 687.458  10
  -2   3   0 16519.6 626.239  11
  -2  -3   0 16524.1 704.257   8
  -2  -3   0 16738.8 603.118   9
   2   3   0 17277.1 682.092   8
   2   3   0 15997.5 588.499   9
  -2  -3   1 31223.1 845.182   4
   2  -3  -1 32747.5 930.060   5
  -2  -3   1 29306.5 1028.48   6
  -2   3  -1 30994.7 1009.26   6
  -2  -3   1 32995.9 795.069   5
   2   3   1 29904.8 848.335   3
   2  -3  -1 32694.8 902.198   2
  -2   3  -1 31040.0 983.233  10
  -2  -3   1 31196.7 842.933  10
   2  -3  -1 29626.5 963.560  10
  -2   3  -1 30663.7 907.737  11
   2   3   1 31436.6 874.301   9
   2   3   1 31951.9 954.324   8
  -2  -3   1 32553.7 1029.94   8
   2   3   2 19902.6 663.583   4
  -2   3  -2 19352.7 766.460   6
  -2  -3   2 19839.9 626.015   5
  -2  -3   2 19527.7 836.938   6
  -2   3  -2 19924.7 742.789   5
   2  -3  -2 20431.6 686.411   2
   2   3   2 18822.5 644.802   3
   2  -3  -2 21066.5 704.475  11
   2   3   2 19870.5 604.429  10
   2  -3  -2 19434.2 759.523  10
   2   3   2 19147.1 679.578   9
   2   3   2 19084.1 692.241   8
  -2  -3   2 19512.7 802.886   8
  -2  -3   3 26867.5 806.762   5
  -2   3  -3 27882.7 921.971   6
  -2   3  -3 26922.2 898.176   5
   2   3   3 25898.6 803.533   4
   2   3   3 25976.3 790.093   3
   2  -3  -3 27784.9 834.851   2
   2   3   3 26088.2 722.207  10
   2  -3  -3 26094.3 899.870  10
   2  -3  -3 25349.9 818.551  11
   2  -3  -3 26656.4 676.481   7
  -2  -3   3 27467.0 975.686   8
   2   3   3 26765.6 856.665   9
   2   3   3 28257.9 819.251   8
  -2   3  -4 21670.2 801.752   6
  -2  -3   4 20757.6 744.624   5
  -2   3  -4 21104.0 821.470   5
   2   3   4 21049.1 740.214   4
   2   3   4 21805.5 722.021   3
   2  -3  -4 20670.1 744.550   2
   2   3   4 20987.9 787.309   2
   2  -3  -4 21854.7 829.468  10
   2   3   4 22222.0 656.040  10
   2  -3  -4 20619.5 637.566   7
   2  -3  -4 21566.2 707.661   9
   2   3   4 21200.7 779.819   9
  -2  -3   4 23362.7 900.994   8
   2   3   4 21961.8 692.000   8
   2   3   5 56932.9 1427.39   6
  -2  -3   5 58106.8 1461.41   5
  -2   3  -5 59002.1 1454.06   6
  -2   3  -5 58499.9 1541.56   5
   2  -3  -5 59099.2 920.278   3
   2  -3  -5 58019.8 1433.20   2
   2   3   5 58606.4 1469.90   2
   2  -3  -5 58745.1 1519.21  10
   2   3   5 57566.5 1261.82  10
   2   3   5 56921.1 1473.93   9
  -2  -3   5 56675.3 1553.69   8
   2  -3  -5 56928.6 1333.12   9
   2  -3  -5 56967.7 1299.30   7
   2   3   6 20549.9 768.787   6
  -2  -3   6 20571.3 837.721   5
  -2   3  -6 21262.6 785.423   6
  -2   3  -6 20819.0 882.342   5
   2   3   6 21807.9 848.276   2
   2  -3  -6 19964.9 844.974  10
   2   3   6 21772.6 704.235  10
   2   3   6 21304.5 851.430   9
  -2  -3   6 20546.3 882.297   8
   2  -3  -6 21704.2 744.392   9
   2  -3  -6 20975.6 755.886   7
   2   3   7 28997.0 928.354   6
  -2   3  -7 29883.7 964.657   6
  -2   3  -7 29844.5 1124.07   5
   2   3   7 30303.5 1064.23   2
   2  -3  -7 28554.2 1054.81  10
   2   3   7 29572.3 894.665  10
  -2  -3   7 28120.8 1058.73   8
   2   3   7 30347.7 1084.00   9
   2  -3  -7 29560.0 989.406   7
   2   3   8 26246.0 856.360   6
  -2   3  -8 25933.4 1096.74   5
   2   3   8 25807.0 1021.75   2
   2   3   8 25729.4 869.399  10
   2  -3  -8 25781.7 1025.92  10
   2   3   8 25990.0 1045.87   9
  -2  -3   8 27911.7 1066.90   8
   2  -3  -8 25576.9 981.980   7
  -2   3  -9 10133.7 711.002   5
   2   3   9 11102.3 531.336   6
   2   3   9 10733.2 676.769   2
   2  -3  -9 9910.40 654.782  10
  -2  -3   9 10436.0 658.985   8
   2  -3  -9 10536.8 649.572   7
  -2   3 -10 20135.7 1040.94   5
   2   3  10 22104.2 747.758   6
   2   3  10 21564.8 1013.62   2
  -2  -3  10 21463.6 715.927   1
   2  -3 -10 19480.9 957.607  10
  -2  -3  10 18711.5 913.029   8
  -2   3 -11 8238.34 728.061   5
   2   3  11 6849.11 407.961   6
   2   3  11 7176.31 624.502   2
  -2  -3  11 7882.60 410.613   1
   2  -3 -11 7036.68 623.837  10
  -2  -3  11 7440.92 582.624   8
  -2   3 -12 22266.9 1160.40   5
   2  -3 -12 21898.9 1091.38  10
  -2  -3  12 20121.2 1124.19   2
   2   3  12 23345.5 1150.94   2
  -2   3 -13 16793.7 1070.62   5
   2  -3 -13 13988.8 911.580  10
  -2  -3  13 13721.2 967.734   2
   2   3  13 15332.1 980.546   2
  -2   3 -14 3044.91 511.876   5
   2  -3 -14 3142.27 538.536  10
  -2  -3  14 2281.89 499.631   2
   2   3  14 2140.12 493.898   2
  -2   3 -15 1426.67 501.709   5
   2  -3 -15 1354.72 447.176  10
   2   3  15 1810.04 497.587   2
  -2  -3  15 1030.31 448.816   2
  -2   3 -16 4318.48 669.429   5
   2  -3 -16 5330.39 679.079  10
  -2  -3  16 4804.60 705.808   2
   2   3  16 4045.12 644.911   2
  -2  -3  17 1064.62 408.441   6
  -2   3 -17 1464.81 573.280   5
   2  -3 -17-179.345 393.515  10
  -2  -3  17 527.640 446.342   2
   2   3  17 1381.48 537.126   2
  -2  -3  18 2419.92 488.714   6
  -2   3 -18 2070.39 589.252   5
   2  -3 -18 2571.06 582.542  10
  -2  -3  18 3677.66 706.444   2
   2   3  18 2401.66 641.934   2
  -2   3 -19 1918.49 541.376   5
   2  -3 -19 2776.02 638.042  10
   2   3  19 2902.09 617.026   2
  -2  -3  19 2005.63 560.186   2
   2   4 -19 68.3725 500.768   5
  -2  -4 -19-220.854 375.749  10
   2   4 -18 1479.65 508.739   5
   2  -4  18 1712.56 556.750   2
  -2   4  18 1318.21 486.561   2
  -2  -4 -18 475.984 347.212  10
   2   4 -17 4268.68 709.474   5
   2  -4  17 3620.91 698.459   2
  -2   4  17 2715.28 595.368   2
  -2  -4 -17 3972.62 576.463  10
  -2  -4 -17 3243.64 665.574   7
   2   4 -16 2770.12 577.489   5
   2  -4  16 3117.17 587.103   2
  -2   4  16 2864.40 576.173   2
  -2  -4 -16 2836.48 504.987  10
  -2  -4 -16 2268.03 555.340   7
   2   4 -15 3486.51 595.964   5
   2  -4  15 2504.87 546.325   2
  -2   4  15 3969.39 615.647   2
  -2  -4 -15 3362.53 480.750  10
  -2  -4 -15 2802.05 578.502   7
   2  -4  14 5866.21 524.029   6
   2   4 -14 4935.92 625.992   5
   2  -4  14 4701.43 675.246   2
  -2   4  14 5584.54 662.115   2
  -2  -4 -14 6262.84 581.287  10
  -2  -4 -14 6464.05 742.165   7
   2   4 -13 8722.99 778.669   5
   2  -4  13 9177.84 644.886   6
   2  -4  13 9178.42 850.797   2
  -2   4  13 7731.63 723.866   2
  -2  -4 -13 8902.51 648.725  10
  -2  -4 -13 8587.36 784.496   7
   2  -4  12 5027.78 494.948   6
  -2  -4 -12 5765.20 650.530   7
   2   4 -12 5796.09 612.782   5
  -2   4  12 5280.32 582.725   2
  -2  -4 -12 5644.02 505.647  10
  -2   4  12 4392.39 496.312   9
   2  -4  11 13901.7 795.218   6
   2   4 -11 14329.5 899.479   5
  -2   4  11 13533.7 860.964   2
  -2  -4 -11 13230.9 720.747  10
  -2   4  11 13001.6 815.688  11
  -2   4  11 14864.5 813.334   9
  -2  -4 -11 12666.7 883.800   7
   2   4 -10 26941.7 1184.05   5
   2  -4  10 25570.7 1083.87   6
  -2   4  10 25019.4 1129.18   2
  -2  -4 -10 25763.5 973.740  10
  -2   4  10 27578.3 1155.20  11
  -2  -4 -10 25228.4 1181.10   7
  -2   4  10 27604.7 1084.76   9
   2   4  -9 22608.6 1036.65   5
   2  -4   9 21856.7 984.472   6
  -2   4   9 19561.8 954.238   2
  -2  -4  -9 22629.7 867.102  10
  -2   4   9 20724.4 962.796  11
  -2  -4  -9 21624.0 1046.91   7
  -2   4   9 22943.9 947.096   9
   2  -4   8 12049.6 731.891   6
   2   4  -8 12223.3 733.443   5
  -2   4   8 12370.3 720.941   2
  -2  -4  -8 11965.2 597.696  10
  -2   4   8 10679.9 668.077  11
   2   4  -8 11579.3 591.299  11
  -2  -4  -8 11445.0 739.253   7
  -2   4   8 11321.7 633.497   9
  -2  -4  -7 18044.9 769.479   6
   2  -4   7 17241.6 877.580   6
   2   4  -7 17626.6 839.275   5
  -2   4   7 17203.6 830.090   2
   2   4  -7 17653.0 684.446  11
  -2  -4  -7 18065.6 678.857  11
  -2   4   7 18505.7 822.797  11
   2  -4   7 17449.3 949.294  10
  -2  -4  -7 18929.5 719.389  10
  -2   4   7 18434.5 779.831   9
  -2  -4  -7 18207.4 894.373   7
  -2  -4  -6 8703.86 546.060   6
   2  -4   6 10264.8 675.794   6
   2   4  -6 9865.70 589.623   5
  -2   4   6 8989.35 572.866   2
  -2  -4  -6 8795.15 424.081  11
  -2   4   6 9097.37 560.591  11
   2  -4   6 9298.83 667.839  10
  -2  -4  -6 9996.91 499.115  10
   2   4  -6 8783.61 425.536  11
  -2   4   6 9318.26 534.242   9
   2   4  -5 36669.0 1099.82   5
   2  -4   5 37309.9 1313.38   6
  -2  -4  -5 36371.5 1152.54   6
   2  -4   5 34767.3 1284.11  10
   2   4  -5 35300.8 855.818  11
  -2  -4  -5 34505.8 859.733  11
  -2   4   5 35071.6 1107.78  11
  -2  -4  -5 36159.2 992.978  10
  -2   4   5 37821.8 1100.66   9
   2  -4   4 9212.00 653.328   6
  -2  -4  -4 8907.45 555.527   6
   2   4  -4 8755.46 490.870   5
  -2  -4  -4 8678.41 447.745   3
  -2  -4  -4 8822.25 333.565  11
   2   4  -4 8694.14 320.667  11
  -2  -4  -4 8999.70 448.069  10
   2  -4   4 9405.90 618.358  10
  -2   4   4 8290.61 496.838  11
  -2   4   4 9055.81 506.637   9
   2   4  -4 9145.98 512.699   9
  -2  -4  -3 9010.18 576.213   6
   2   4  -3 7822.38 488.927   3
   2   4  -3 8467.78 451.057   5
  -2  -4  -3 8548.12 448.325   3
   2  -4   3 9246.58 625.586  10
  -2   4   3 9166.76 502.348  11
  -2  -4  -3 8216.61 430.118  10
  -2  -4  -3 8594.22 277.741  11
   2   4  -3 8128.78 248.625  11
  -2   4   3 8016.13 479.011   9
   2   4  -3 8432.70 489.487   9
   2   4  -2 27894.5 907.344   3
  -2  -4  -2 28927.3 1055.94   6
   2  -4   2 27616.2 543.309   4
  -2  -4  -2 27770.7 811.761   5
   2   4  -2 26975.2 820.587   5
  -2  -4  -2 27270.0 847.283   3
  -2   4   2 28363.2 504.656   4
  -2  -4  -2 26326.3 816.228  10
  -2   4   2 26524.6 875.780  11
   2  -4   2 27072.8 1047.20  10
  -2   4   2 26937.7 906.352   9
   2   4  -2 28227.0 919.336   9
  -2  -4  -1 55705.4 1581.30   6
  -2  -4  -1 55537.5 1239.58   5
   2   4  -1 54177.0 1326.24   3
  -2   4   1 52351.0 1315.07  11
  -2  -4  -1 54901.4 1291.09  10
   2  -4   1 53212.0 1511.13  10
   2   4  -1 53130.8 1353.98   9
  -2   4   1 53056.7 1372.34   9
  -2  -4   0 53104.5 1564.66   6
  -2  -4   0 53910.2 1244.45   4
  -2  -4   0 53032.3 1225.60   5
   2   4   0 52316.2 1280.74   3
  -2   4   0 51786.2 1312.49  11
   2  -4   0 51352.5 1473.83  10
  -2  -4   0 53430.0 1301.04  10
   2   4   0 53188.1 1348.10   9
  -2   4   0 53212.9 1389.30   9
  -2  -4   1 49931.2 1165.07   4
  -2  -4   1 46976.3 1481.22   6
  -2  -4   1 48224.5 1167.54   5
   2   4   1 47433.7 1190.52   3
  -2  -4   1 46339.0 1219.58  10
  -2   4  -1 46132.0 1227.52  11
   2  -4  -1 47063.6 1387.36  10
   2   4   1 47408.3 1267.27   9
  -2  -4   1 45831.6 1423.52   8
  -2  -4   2 23684.9 785.085   5
   2   4   2 23577.3 762.606   4
  -2  -4   2 23837.3 1035.64   6
  -2  -4   2 23096.4 760.516   4
   2   4   2 23598.9 771.231   3
  -2  -4   2 24388.4 855.656  10
   2   4   2 25263.5 819.029  10
   2  -4  -2 23268.2 934.397  10
  -2   4  -2 23951.0 835.072  11
  -2  -4   2 23849.3 987.014   8
   2   4   2 25148.2 870.863   9
  -2  -4   3 7948.04 609.470   6
   2   4   3 7703.53 429.203   4
  -2  -4   3 7961.63 456.585   5
  -2   4  -3 7295.11 516.308   5
   2   4   3 7924.41 438.177   3
   2  -4  -3 7509.03 548.829  10
   2   4   3 8145.31 440.974  10
  -2  -4   3 7484.17 576.014   8
   2   4   3 8400.10 517.386   9
   2   4   3 8146.83 487.974   8
  -2  -4   4 6814.37 443.459   5
  -2  -4   4 6968.65 587.786   6
  -2   4  -4 6557.74 503.339   5
   2   4   4 6211.24 407.953   4
   2   4   4 6601.92 413.615   3
   2  -4  -4 6418.86 499.991  10
   2   4   4 6540.72 403.402  10
   2   4   4 6313.43 466.660   9
   2  -4  -4 6657.85 378.842   7
   2   4   4 6399.62 431.060   8
  -2  -4   4 5284.94 496.027   8
  -2  -4   5 34865.9 1330.52   6
   2   4   5 35385.8 1219.17   6
   2   4   5 34990.4 1053.99   4
  -2   4  -5 38033.2 1256.49   5
   2  -4  -5 36517.9 1231.82  10
   2   4   5 36896.4 1054.21  10
   2  -4  -5 37067.0 1021.14   7
   2   4   5 34803.3 1170.51   9
  -2  -4   5 36002.3 1286.10   8
   2   4   5 37707.2 1056.67   8
   2   4   6 9698.85 621.576   6
  -2  -4   6 10851.4 738.131   6
  -2   4  -6 9576.35 632.066   5
   2   4   6 9029.13 603.578   2
   2  -4  -6 10080.5 656.306  10
   2   4   6 10031.8 519.911  10
   2   4   6 9534.77 617.408   9
   2   4   6 9996.68 486.088   8
  -2  -4   6 8369.54 631.764   8
   2  -4  -6 9631.11 522.908   7
   2   4   7 17447.4 817.111   6
  -2  -4   7 17777.3 970.310   6
  -2   4  -7 16058.7 860.663   5
   2   4   7 15932.7 817.393   2
   2  -4  -7 16821.0 869.735  10
   2   4   7 17411.7 848.705   9
   2  -4  -7 15954.5 726.512   7
   2   4   8 13571.7 713.915   6
  -2  -4   8 12653.1 842.188   6
  -2   4  -8 13530.5 816.178   5
   2   4   8 14335.8 816.526   2
   2  -4  -8 12647.4 759.474  10
   2   4   8 13127.4 775.258   9
   2  -4  -8 13924.7 719.475   7
   2   4   9 26900.4 1021.75   6
  -2  -4   9 27868.8 1265.19   6
  -2   4  -9 25224.3 1174.56   5
   2   4   9 25533.2 1129.74   2
   2  -4  -9 26383.5 1136.24  10
   2   4   9 26100.8 1136.33   9
   2  -4  -9 26985.8 1072.99   7
   2   4  10 22743.8 934.991   6
  -2  -4  10 26037.4 1241.13   6
  -2   4 -10 23388.7 1162.51   5
   2   4  10 22910.5 1088.74   2
   2  -4 -10 22563.7 1076.75  10
   2  -4 -10 23542.4 1064.21   7
   2   4  10 22726.9 1105.70   9
  -2  -4  11 10504.9 802.421   6
  -2   4 -11 11039.8 858.285   5
   2   4  11 9671.42 755.553   2
   2  -4 -11 9312.05 725.618  10
   2  -4 -11 10520.3 742.042   7
  -2  -4  12 5951.36 636.646   6
  -2   4 -12 5425.19 658.189   5
   2  -4 -12 7077.51 691.484  10
   2   4  12 6528.37 668.842   2
  -2  -4  13 10141.6 816.744   6
  -2   4 -13 10228.6 868.393   5
   2  -4 -13 7481.00 711.713  10
  -2  -4  13 7928.66 801.069   2
   2   4  13 7701.90 739.569   2
  -2  -4  14 5602.52 668.349   6
  -2   4 -14 6723.46 750.379   5
   2  -4 -14 5245.56 638.904  10
   2   4  14 5488.81 689.772   2
  -2  -4  14 5568.51 699.167   2
  -2  -4  15 5277.20 649.844   6
  -2   4 -15 5334.64 723.371   5
   2  -4 -15 4296.53 589.897  10
  -2  -4  15 3749.50 610.686   2
   2   4  15 4259.83 647.663   2
  -2  -4  16 3008.56 530.849   6
  -2   4 -16 3002.54 584.450   5
   2  -4 -16 4748.95 682.601  10
  -2  -4  16 2462.35 567.429   2
   2   4  16 3338.03 616.080   2
  -2  -4  17 2723.03 510.903   6
  -2   4 -17 3365.15 652.077   5
   2  -4 -17 2576.49 592.749  10
  -2  -4  17 3215.63 665.200   2
   2   4  17 2890.08 610.763   2
  -2  -4  18 2028.65 499.749   6
  -2   4 -18 2202.26 620.458   5
   2  -4 -18 2205.32 575.426  10
  -2  -4  18 2272.14 566.159   2
   2   4  18 2159.80 582.442   2
   2   5 -18 1323.39 509.434   5
  -2  -5 -18 600.245 398.026  10
   2   5 -17 1690.02 524.104   5
   2  -5  17 1904.84 622.814   2
  -2   5  17 731.494 370.268   2
  -2  -5 -17 1031.18 403.218  10
  -2  -5 -17 1407.41 506.316   7
   2   5 -16 2293.94 566.364   5
   2  -5  16 1863.15 583.714   2
  -2   5  16 1825.17 572.101   2
  -2  -5 -16 1373.54 416.999  10
  -2  -5 -16 1783.44 512.016   7
   2   5 -15 5372.37 709.756   5
   2  -5  15 3805.53 629.348   2
  -2   5  15 3918.99 609.171   2
  -2  -5 -15 4709.43 574.996  10
  -2  -5 -15 4628.75 694.570   7
   2   5 -14 4531.89 657.058   5
  -2   5  14 2969.64 567.454   2
  -2  -5 -14 2633.83 422.400  10
  -2  -5 -14 3513.10 597.150   7
  -2  -5 -13 7228.67 761.536   7
   2   5 -13 7484.40 766.498   5
   2  -5  13 6788.42 638.807   6
  -2   5  13 7853.21 759.160   2
  -2  -5 -13 7260.45 622.853  10
  -2   5  13 7148.80 675.285   9
   2   5 -12 4751.96 606.499   5
   2  -5  12 3399.73 483.753   6
  -2  -5 -12 3188.57 523.688   7
  -2   5  12 3817.29 526.716   2
  -2  -5 -12 3626.95 438.472  10
  -2   5  12 3663.00 502.535   9
   2  -5  11 12452.3 840.749   6
   2   5 -11 13884.8 937.113   5
  -2   5  11 12107.3 865.207   2
  -2  -5 -11 11211.3 706.255  10
  -2   5  11 11557.4 800.713  11
  -2   5  11 12344.7 807.165   9
  -2  -5 -11 11962.3 890.650   7
   2   5 -10 4716.04 567.676   5
  -2  -5 -10 4758.92 556.620   7
   2  -5  10 3203.23 463.804   6
  -2   5  10 4467.46 549.438   2
  -2  -5 -10 5315.56 475.657  10
  -2   5  10 4358.07 521.880  11
   2  -5  10 3885.96 599.437  10
  -2   5  10 4875.79 506.870   9
   2  -5   9 5830.03 619.791   6
   2   5  -9 4729.68 509.813   5
  -2  -5  -9 5469.22 594.942   7
  -2   5   9 5131.28 554.827   2
  -2  -5  -9 4883.34 449.417  10
  -2   5   9 5038.42 515.576  11
   2  -5   9 4429.77 601.740  10
  -2   5   9 5506.97 523.578   9
   2   5  -8 22170.6 1012.40   5
   2  -5   8 21782.0 1101.13   6
   2   5  -8 20535.0 808.000  11
  -2   5   8 22553.7 993.041  11
   2  -5   8 21207.3 1165.72  10
  -2  -5  -8 21605.1 878.792  10
  -2   5   8 20835.3 955.186   9
  -2  -5  -8 19235.0 1017.06   7
  -2  -5  -7 9279.10 629.963   6
   2  -5   7 7728.92 689.516   6
   2   5  -7 8595.60 622.816   5
   2   5  -7 8009.17 452.702  11
  -2   5   7 8594.35 596.420  11
   2  -5   7 7668.24 684.427  10
  -2  -5  -7 7618.13 421.961  11
  -2  -5  -7 9127.92 541.116  10
  -2  -5  -7 8367.03 673.828   7
  -2   5   7 8457.19 594.561   9
   2  -5   6 13404.5 878.961   6
   2   5  -6 14807.1 762.296   5
  -2  -5  -6 15302.3 813.563   6
  -2   5   6 14480.8 736.883  11
   2  -5   6 13748.6 878.809  10
  -2  -5  -6 15495.9 701.340  10
   2   5  -6 14682.5 550.440  11
  -2  -5  -6 14648.4 541.937  11
  -2   5   6 14571.8 749.921   9
  -2  -5  -5 10709.7 689.112   6
   2   5  -5 10445.8 604.690   5
   2  -5   5 9995.39 753.729   6
   2  -5   5 10966.8 786.654  10
  -2  -5  -5 10718.7 568.126  10
   2   5  -5 10151.1 393.854  11
  -2  -5  -5 10061.4 401.207  11
  -2   5   5 11187.8 625.448  11
  -2   5   5 10004.2 607.104   9
   2   5  -5 10700.0 637.947   9
   2  -5   4 24025.4 1159.99   6
  -2  -5  -4 25846.7 1095.50   6
   2   5  -4 26394.0 944.857   5
   2  -5   4 24851.1 1120.52  10
   2   5  -4 23918.4 559.284  11
  -2   5   4 26225.1 934.290  11
  -2  -5  -4 24867.7 600.214  11
  -2  -5  -4 24836.0 872.903  10
   2   5  -4 23281.9 936.434   9
  -2   5   4 25285.8 970.242   9
  -2  -5  -3 3676.55 448.931   6
   2   5  -3 4562.55 389.883   5
   2  -5   3 4142.66 165.068   4
   2   5  -3 4479.65 403.671   3
  -2  -5  -3 4856.68 177.596  11
  -2   5   3 5127.00 422.377  11
  -2  -5  -3 4471.45 374.630  10
  -2   5   3 4060.38 400.661   9
   2   5  -3 4539.74 423.543   9
   2  -5   3 3650.90 479.605  10
  -2  -5  -2 26683.7 1128.58   6
   2   5  -2 24575.3 897.622   3
  -2   5   2 25466.5 890.990  11
  -2  -5  -2 24172.4 873.756  10
   2  -5   2 25474.2 1096.50  10
  -2   5   2 23976.4 946.186   9
   2   5  -2 24620.6 947.557   9
  -2  -5  -1 31478.3 1258.11   6
   2   5  -1 31872.9 1006.21   3
  -2   5   1 30308.4 990.404  11
  -2  -5  -1 32723.4 1040.35  10
   2  -5   1 30993.0 1193.75  10
  -2   5   1 30504.3 1089.30   9
   2   5  -1 31179.0 1090.01   9
  -2  -5   0 16786.5 913.170   6
   2   5   0 15446.7 665.195   3
  -2   5   0 17001.9 712.834  11
   2  -5   0 16640.8 850.054  10
  -2  -5   0 15280.6 713.621  10
   2   5   0 15870.5 761.279   9
  -2   5   0 16857.6 807.707   9
  -2  -5   1 30437.3 1273.30   6
  -2  -5   1 31287.7 919.159   4
   2   5   1 31091.9 957.587   3
  -2   5  -1 30453.8 1003.17  11
   2  -5  -1 29496.7 1156.22  10
  -2  -5   1 32043.6 1067.88  10
   2   5   1 28353.0 1047.84   9
  -2   5  -1 31159.8 1125.27   9
  -2  -5   2 24977.1 817.250   4
  -2  -5   2 26122.7 1181.98   6
   2   5   2 24692.2 841.533   3
  -2  -5   2 24308.1 955.667  10
  -2   5  -2 25552.0 912.545  11
   2  -5  -2 24886.1 1059.65  10
   2   5   2 25252.4 963.881   9
   2   5   3 4412.79 339.279   4
  -2  -5   3 4814.81 542.835   6
  -2  -5   3 4223.73 333.335   4
   2   5   3 4271.71 358.901   3
  -2   5  -3 3986.16 382.435  11
   2  -5  -3 4000.06 461.419  10
   2   5   3 4621.23 454.490   9
  -2  -5   3 4418.81 443.016  10
   2   5   4 23393.3 814.479   4
  -2  -5   4 24448.1 1172.04   6
  -2   5  -4 24040.3 1031.87   5
   2   5   4 24037.9 836.910   3
  -2  -5   4 22048.2 963.308  10
   2  -5  -4 23711.1 1044.81  10
   2   5   4 24434.9 992.291   9
   2  -5  -4 24404.5 827.668   7
  -2  -5   5 9438.36 744.123   6
  -2   5  -5 8602.56 633.955   5
   2   5   5 9342.04 534.067   4
   2  -5  -5 9257.06 678.425  10
   2   5   5 9557.83 633.245   9
   2  -5  -5 9769.54 526.355   7
  -2  -5   6 15786.1 973.369   6
   2   5   6 15216.9 702.884   4
  -2   5  -6 16070.8 898.533   5
   2  -5  -6 15288.2 851.747  10
   2   5   6 15576.3 839.956   9
   2  -5  -6 15521.7 705.669   7
  -2  -5   7 6892.14 690.050   6
   2   5   7 6830.05 501.976   4
  -2   5  -7 7567.94 669.262   5
   2  -5  -7 6318.00 590.140  10
   2  -5  -7 6843.89 497.635   7
   2   5   7 6303.18 573.673   9
  -2   5  -8 22052.5 1115.50   5
  -2  -5   8 22447.6 1192.07   6
   2   5   8 22468.5 1093.31   2
   2  -5  -8 23669.0 1110.80  10
   2   5   8 22485.9 1070.92   9
   2   5   8 21565.7 803.066   8
   2  -5  -8 24353.2 988.220   7
  -2   5  -9 6323.09 632.018   5
  -2  -5   9 6464.02 681.039   6
   2   5   9 6854.47 637.446   2
   2  -5  -9 6526.04 624.844  10
   2  -5  -9 6658.85 564.519   7
   2   5   9 6328.18 625.798   9
  -2   5 -10 1496.13 399.659   5
  -2  -5  10 2840.21 510.531   6
   2   5  10 2542.41 432.020   2
   2  -5 -10 2027.80 433.672  10
   2  -5 -10 2313.90 383.517   7
   2   5  10 2677.54 449.856   9
  -2  -5  11 12118.9 926.232   6
  -2   5 -11 12466.7 921.413   5
   2   5  11 11448.3 861.901   2
   2  -5 -11 10781.8 808.726  10
   2   5  11 11787.8 865.478   9
   2  -5 -11 12976.5 847.106   7
  -2  -5  12 3504.25 556.461   6
  -2   5 -12 4008.28 597.664   5
   2   5  12 3462.92 542.588   2
   2  -5 -12 3096.87 527.063  10
   2  -5 -12 4031.15 535.945   7
   2   5  12 3893.30 564.457   9
  -2   5 -13 7289.12 803.614   5
  -2  -5  13 8726.55 829.693   6
   2   5  13 7957.72 792.471   2
   2  -5 -13 7868.85 758.045  10
   2  -5 -13 6461.07 676.998   7
  -2   5 -14 3280.15 655.701   5
  -2  -5  14 3514.97 576.745   6
   2  -5 -14 3341.63 549.389  10
   2   5  14 3947.36 664.238   2
  -2  -5  15 5413.38 662.716   6
  -2   5 -15 5642.83 776.720   5
   2  -5 -15 3203.36 581.045  10
  -2  -5  15 5030.96 735.909   2
   2   5  15 4186.99 661.217   2
  -2  -5  16 1652.43 468.236   6
  -2   5 -16 2003.83 553.732   5
   2  -5 -16 2616.37 540.881  10
   2   5  16 1204.99 476.427   2
  -2  -5  16 2279.01 612.938   2
  -2  -5  17 1247.29 465.352   6
  -2   5 -17 1289.33 562.493   5
   2  -5 -17 430.481 374.909  10
  -2  -5  17 1354.44 548.555   2
   2   5  17 1065.61 506.168   2
  -2  -5  18 311.320 413.014   6
   2   6 -17 1042.98 516.977   5
   2   6 -16 3952.13 681.005   5
   2  -6  16 3680.09 760.752   2
  -2   6  16 4871.34 706.541   2
  -2  -6 -16 5031.70 622.492  10
  -2  -6 -16 3883.16 725.753   7
   2   6 -15 328.516 392.257   5
  -2   6  15 542.156 465.749   2
  -2  -6 -15 1490.71 403.211  10
   2  -6  15 1522.09 641.616  10
  -2  -6 -15 1316.78 541.690   7
   2   6 -14 3382.73 591.023   5
  -2   6  14 5366.62 714.716   2
  -2  -6 -14 5113.30 599.570  10
   2  -6  14 5391.38 768.274  10
  -2  -6 -14 4131.00 684.063   7
  -2   6  14 5532.63 668.223   9
  -2  -6 -13 3346.63 621.050   7
   2   6 -13 2404.55 514.848   5
   2  -6  13 2464.77 467.170   6
  -2   6  13 1780.96 488.210   2
  -2  -6 -13 3321.84 471.233  10
   2  -6  13 2303.58 607.667  10
  -2   6  13 3467.50 528.687   9
   2  -6  12 4708.90 618.719   6
  -2  -6 -12 4207.28 609.957   7
   2   6 -12 4683.77 656.605   5
  -2   6  12 3662.38 561.503   2
  -2  -6 -12 3841.16 486.496  10
   2  -6  12 3842.26 714.095  10
  -2   6  12 3240.36 505.475   9
  -2  -6 -11 4964.43 659.761   7
   2  -6  11 4226.76 588.072   6
   2   6 -11 4432.16 620.987   5
  -2  -6 -11 5076.69 529.178  10
  -2   6  11 3850.90 507.977  11
   2  -6  11 3591.12 628.684  10
  -2   6  11 4159.65 563.955   9
  -2  -6 -10 7253.56 723.603   7
   2  -6  10 8718.18 773.569   6
   2   6 -10 8886.17 757.802   5
  -2   6  10 8540.56 697.541  11
  -2  -6 -10 8402.26 633.238  10
  -2   6  10 9051.30 729.160   9
   2  -6  10 8652.61 864.263  10
  -2  -6  -9-88.0128 284.115   7
   2  -6   9 9.43998 317.565   6
   2   6  -9-163.949 300.889   5
  -2   6   9 242.570 272.490  11
  -2  -6  -9 24.4048 226.861  10
   2  -6   9-2.27582 384.543  10
  -2   6   9 73.8158 291.111   9
  -2  -6  -8 3675.18 521.058   7
   2  -6   8 4325.90 591.778   6
   2   6  -8 4933.77 553.039   5
  -2   6   8 4135.67 493.201  11
  -2  -6  -8 4363.51 435.550  10
   2  -6   8 3668.96 569.001  10
  -2   6   8 4831.14 519.439   9
   2  -6   7 17376.9 1090.49   6
   2   6  -7 17622.5 923.621   5
   2  -6   7 16367.8 1059.34  10
  -2   6   7 17139.3 871.482  11
  -2  -6  -7 17314.4 833.061  10
  -2   6   7 18316.8 935.540   9
   2   6  -7 16155.7 906.217   9
  -2  -6  -6 4155.85 532.305   6
   2  -6   6 3440.28 532.654   6
   2   6  -6 4304.27 488.483   5
  -2  -6  -6 3426.20 399.478  10
  -2   6   6 3659.40 420.100  11
  -2   6   6 3279.91 458.384   9
   2  -6   6 3973.21 546.474  10
   2   6  -6 3136.44 446.446   9
   2  -6   5 11318.4 877.406   6
  -2  -6  -5 11488.6 805.416   6
   2   6  -5 12291.7 726.885   5
   2  -6   5 11284.6 853.571  10
  -2   6   5 12362.3 690.307  11
  -2  -6  -5 11652.4 671.852  10
  -2   6   5 11093.3 709.166   9
   2   6  -5 11685.2 747.905   9
   2   6  -4 6520.75 535.566   3
   2  -6   4 4831.22 613.879   6
  -2  -6  -4 5955.49 610.593   6
   2  -6   4 6815.42 187.903   4
   2   6  -4 6016.18 189.614  11
  -2   6   4 6667.87 513.370  11
   2   6  -4 6046.73 188.888  11
  -2  -6  -4 6757.63 510.828  10
   2  -6   4 5803.63 652.722  10
  -2   6   4 7081.23 570.018   9
   2   6  -4 6277.79 553.928   9
  -2  -6  -3 37313.1 1478.10   6
   2   6  -3 38248.3 1244.03   3
  -2  -6  -3 36781.1 1230.55  10
  -2   6   3 38502.0 1209.14  11
   2  -6   3 35407.5 1457.80  10
  -2   6   3 36843.9 1311.93   9
   2   6  -3 37956.6 1330.09   9
  -2  -6  -2 10673.2 802.053   6
   2   6  -2 10112.4 608.290   3
  -2   6   2 9740.20 579.574  11
  -2  -6  -2 10233.4 617.277  10
   2  -6   2 10357.6 766.939  10
  -2   6   2 11005.5 718.287   9
   2   6  -2 10508.8 692.872   9
  -2  -6  -1 20579.3 1118.20   6
  -2   6   1 21954.7 464.354   3
   2   6  -1 22337.3 887.371   3
  -2   6   1 22242.1 873.790  11
  -2  -6  -1 21335.4 921.932  10
   2  -6   1 20191.9 1050.93  10
   2   6  -1 20522.7 961.028   9
  -2   6   1 22071.6 1006.70   9
  -2  -6   0 4234.62 564.636   6
   2   6   0 3785.93 362.422   3
  -2   6   0 3285.22 347.020  11
  -2   6   0 4160.82 492.811   9
   2  -6   0 2919.48 464.453  10
   2   6   0 3517.60 435.353   9
  -2  -6   0 3380.46 396.195  10
  -2  -6   1 15909.4 1019.57   6
  -2  -6   1 15849.0 644.010   4
   2   6   1 16392.6 716.832   3
  -2  -6   1 15989.3 820.374  10
   2  -6  -1 15081.8 902.947  10
  -2   6  -1 16466.6 756.132  11
   2   6   1 14905.5 819.014   9
  -2   6  -1 17210.4 908.295   9
  -2  -6   2 10769.0 850.057   6
   2   6   2 10495.2 562.071   3
  -2  -6   2 10015.1 664.444  10
  -2   6  -2 10386.3 604.470  11
   2  -6  -2 11102.3 768.523  10
  -2   6  -2 8499.07 666.475   9
   2   6   2 9611.73 662.450   9
  -2  -6   3 37521.9 1570.61   6
   2   6   3 37231.4 1109.24   3
  -2  -6   3 34493.8 1299.98  10
   2  -6  -3 35885.8 1404.42  10
  -2   6  -3 36192.8 1189.07  11
   2   6   3 34894.0 1296.51   9
  -2  -6   4 7446.09 734.982   6
   2   6   4 7265.82 475.635   3
  -2  -6   4 6894.97 597.464  10
  -2   6  -4 7561.62 553.069  11
   2  -6  -4 7304.84 637.761  10
   2   6   4 6539.22 575.235   9
   2   6   5 10286.5 560.157   4
  -2  -6   5 11227.6 890.996   6
  -2   6  -5 11428.1 803.680   5
  -2  -6   5 8776.32 685.929  10
   2  -6  -5 9978.99 748.836  10
   2   6   5 10023.9 703.928   9
   2  -6  -5 11574.7 631.612   7
   2   6   6 4620.17 414.465   4
   2  -6  -6 4601.82 430.381   7
  -2   6  -6 6043.44 627.885   5
  -2  -6   6 4513.42 611.432   6
   2  -6  -6 4771.94 574.731  10
  -2  -6   6 4106.91 509.309  10
   2   6   6 4731.28 555.828   9
  -2  -6   7 18324.0 1147.89   6
  -2   6  -7 18626.0 1061.19   5
   2   6   7 18755.5 820.458   4
  -2  -6   7 18430.1 1050.58  10
   2  -6  -7 17886.9 1017.97  10
   2  -6  -7 19427.1 895.458   7
   2   6   7 20540.5 1051.32   9
   2  -6  -8 5242.12 493.871   7
  -2  -6   8 5944.03 704.920   6
  -2   6  -8 5174.75 616.224   5
   2   6   8 4613.85 438.747   4
   2  -6  -8 5376.37 594.866  10
   2   6   8 4086.90 521.901   9
  -2   6  -9 219.004 368.299   5
   2   6   9 137.776 227.048   4
  -2  -6   9 289.982 372.117   6
   2  -6  -9 605.354 401.674  10
   2  -6  -9 811.958 320.375   7
   2   6   9 91.1883 341.404   9
  -2   6 -10 7224.48 758.452   5
  -2  -6  10 6445.51 729.571   6
   2  -6 -10 6793.06 697.946  10
   2  -6 -10 5803.88 573.962   7
   2   6  10 5516.81 662.636   9
  -2   6 -11 5364.02 698.769   5
  -2  -6  11 4912.00 668.070   6
   2  -6 -11 3928.45 551.563  10
   2  -6 -11 4682.42 583.287   7
   2   6  11 4979.84 645.563   9
  -2   6 -12 3952.44 627.665   5
  -2  -6  12 4110.69 660.124   6
   2   6  12 4636.27 662.018   2
   2  -6 -12 4577.37 624.053  10
   2   6  12 3433.59 594.201   9
   2  -6 -12 3900.53 545.082   7
  -2   6 -13 2911.11 570.949   5
  -2  -6  13 2433.30 535.703   6
   2   6  13 3717.99 645.807   2
   2  -6 -13 3444.13 573.884  10
   2  -6 -13 2743.53 500.068   7
   2   6  13 2844.41 558.027   9
  -2  -6  14 5969.30 766.144   6
  -2   6 -14 5487.27 779.279   5
   2   6  14 4518.46 713.203   2
   2  -6 -14 4762.79 644.244  10
   2  -6 -14 6137.46 723.146   7
  -2   6 -15 953.355 468.325   5
  -2  -6  15 1030.19 453.237   6
   2  -6 -15 920.537 467.923  10
   2   6  15 861.818 488.771   2
  -2  -6  16 4410.46 683.706   6
   2  -6 -16 3879.28 637.037  10
  -2  -6  16 3603.63 727.280   2
   2   6  16 4830.28 735.820   2
  -2  -6  17 720.075 445.840   6
   2   7 -15 2393.11 596.214   5
  -2   7  15 1578.59 494.162   9
  -2  -7 -14-129.647 393.256   7
   2   7 -14 1064.99 511.966   5
  -2  -7 -14 433.780 293.983  10
  -2   7  14 556.431 368.648   9
   2  -7  14-84.9919 493.121  10
   2   7 -13 8670.76 876.058   5
  -2  -7 -13 8796.53 910.342   7
   2  -7  13 6630.00 744.781   6
  -2  -7 -13 7485.62 693.881  10
   2  -7  13 7519.56 945.974  10
  -2   7  13 7672.51 802.359   9
  -2  -7 -12 3410.70 639.951   7
   2  -7  12 2679.28 540.653   6
   2   7 -12 4203.27 640.013   5
  -2  -7 -12 3051.65 477.502  10
  -2   7  12 4276.98 600.126   9
   2  -7  12 3286.81 723.837  10
  -2  -7 -11 4425.74 637.263   7
   2  -7  11 4934.82 688.573   6
   2   7 -11 5173.30 671.209   5
  -2  -7 -11 4998.26 559.308  10
  -2   7  11 4610.48 590.924  11
   2  -7  11 4084.23 726.822  10
  -2   7  11 5471.65 653.751   9
  -2  -7 -10 1698.31 482.618   7
   2  -7  10 1707.45 486.144   6
   2   7 -10 1744.58 408.246   5
  -2   7  10 1709.40 418.746  11
  -2  -7 -10 1046.14 292.462  10
   2  -7  10 1735.86 538.626  10
  -2   7  10 1558.31 437.553   9
   2  -7   9 4647.18 651.225   6
   2   7  -9 5345.50 642.330   5
  -2  -7  -9 4155.79 585.198   7
  -2  -7  -9 4025.82 498.062  10
  -2   7   9 3970.23 504.050  11
   2  -7   9 5335.64 723.688  10
   2   7  -9 3452.71 518.470   9
  -2   7   9 5090.97 604.688   9
   2  -7   8 3599.31 600.665   6
   2   7  -8 3473.62 504.295   5
  -2  -7  -8 5149.36 642.277   7
  -2  -7  -8 4127.15 475.341  10
  -2   7   8 5430.53 556.883  11
   2   7  -8 3611.82 537.528   9
   2  -7   8 4246.92 675.685  10
  -2   7   8 3834.29 536.878   9
   2   7  -7 2565.29 462.585   5
   2  -7   7 3220.52 604.886   6
  -2   7   7 3414.37 462.334  11
  -2  -7  -7 3262.92 426.824  10
  -2   7   7 3287.79 518.113   9
   2   7  -7 2603.55 478.645   9
   2  -7   7 2523.68 535.236  10
   2   7  -6 2704.60 425.802   5
   2  -7   6 2564.85 566.922   6
  -2  -7  -6 2703.31 500.665   6
   2   7  -6 2301.35 414.439   3
  -2  -7  -6 2703.05 399.932  10
  -2   7   6 2894.12 406.302  11
   2   7  -6 2172.40 444.380   9
  -2   7   6 2178.63 423.981   9
   2  -7   6 3412.41 585.974  10
   2  -7   5 1564.62 468.482   6
  -2  -7  -5 3266.42 547.959   6
   2   7  -5 2021.01 369.185   3
  -2   7   5 2568.88 380.533  11
   2  -7   5 2496.12 549.167  10
   2   7  -5 3064.49 487.002   9
  -2  -7  -5 3004.02 411.114  10
  -2   7   5 3065.61 488.335   9
  -2  -7  -4 12272.9 915.063   6
   2   7  -4 10267.7 695.754   3
  -2   7   4 12122.3 704.166  11
  -2  -7  -4 11188.4 711.542  10
   2  -7   4 11467.3 917.416  10
  -2   7   4 10641.6 751.134   9
   2   7  -4 11093.8 781.355   9
  -2  -7  -3 12298.4 930.600   6
   2   7  -3 12189.3 728.685   3
  -2  -7  -3 12796.4 762.735  10
  -2   7   3 12903.4 703.388  11
   2  -7   3 13167.5 946.405  10
  -2   7   3 12047.1 811.561   9
   2   7  -3 11811.4 815.680   9
  -2  -7  -2 24448.2 1301.35   6
   2   7  -2 23746.6 987.480   3
  -2   7   2 23811.0 956.450  11
  -2  -7  -2 23890.4 1054.05  10
   2  -7   2 22092.9 1193.26  10
  -2   7   2 22390.5 1103.49   9
   2   7  -2 24078.1 1134.50   9
  -2  -7  -1 816.283 414.219   6
   2   7  -1 1341.90 292.374   3
  -2   7   1 1012.04 255.116  11
  -2  -7  -1 816.729 285.229  10
   2   7  -1 981.015 351.259   9
  -2   7   1 1119.03 364.432   9
   2  -7   1 1795.49 475.635  10
  -2  -7   0 22030.3 1261.61   6
   2   7   0 20382.6 856.869   3
  -2   7   0 18908.1 844.747  11
  -2  -7   0 19530.8 967.884  10
   2  -7   0 20451.2 1122.60  10
  -2   7   0 18368.4 1012.07   9
   2   7   0 20615.4 1034.70   9
  -2  -7   1 1464.38 435.554   6
   2   7   1 1307.94 264.375   3
  -2   7  -1 1575.00 278.537  11
   2  -7  -1 1122.66 356.006  10
  -2  -7   1 1080.72 311.591  10
   2   7   1 1221.96 340.682   9
  -2   7  -1 1631.49 405.240   9
  -2  -7   2 26165.4 1396.73   6
   2   7   2 27812.9 988.291   3
  -2   7  -2 27920.0 1054.08  11
   2  -7  -2 26367.9 1282.90  10
  -2  -7   2 25553.4 1185.34  10
   2   7   2 28831.9 1247.56   9
  -2   7  -2 28734.9 1294.48   9
  -2  -7   3 10566.0 912.988   6
   2   7   3 11505.2 621.222   3
  -2   7  -3 11968.8 684.730  11
   2  -7  -3 11379.8 850.711  10
  -2  -7   3 10668.8 769.113  10
   2   7   3 11738.0 818.341   9
  -2   7  -3 10837.2 830.892   9
  -2  -7   4 9138.97 856.180   6
   2   7   4 8338.67 534.729   3
  -2  -7   4 8146.67 707.664  10
  -2   7  -4 9169.90 619.213  11
   2   7   4 8111.24 711.666   9
   2  -7  -4 7090.74 693.448  10
  -2   7  -4 7859.03 738.778   9
   2  -7  -5 3747.26 429.248   7
  -2  -7   5 3981.65 645.943   6
  -2   7  -5 3539.06 429.863  11
   2  -7  -5 3460.10 537.721  10
  -2  -7   5 3461.50 510.736  10
   2   7   5 3388.83 522.441   9
   2  -7  -6 3233.50 401.249   7
   2   7   6 3100.86 354.541   4
  -2   7  -6 3703.80 567.282   5
  -2  -7   6 4246.78 688.187   6
   2  -7  -6 3819.47 575.556  10
  -2   7  -6 2964.49 393.418  11
  -2  -7   6 2831.29 484.854  10
   2   7   6 3137.58 531.096   9
   2  -7  -7 2846.06 392.071   7
  -2   7  -7 2423.65 476.259   5
  -2  -7   7 2575.29 585.979   6
   2   7   7 3223.06 367.445   4
   2  -7  -7 3898.87 623.088  10
  -2  -7   7 2335.51 461.212  10
   2   7   7 2720.69 510.876   9
   2  -7  -8 4031.34 479.776   7
  -2  -7   8 4439.17 690.908   6
   2   7   8 3603.75 407.278   4
  -2   7  -8 4099.98 614.983   5
   2  -7  -8 4024.74 587.206  10
  -2  -7   8 3178.80 568.319  10
   2   7   8 4091.16 573.442   9
   2  -7  -9 4559.32 526.644   7
  -2   7  -9 5461.09 690.704   5
  -2  -7   9 4942.87 713.821   6
   2   7   9 5190.41 482.038   4
   2  -7  -9 4034.85 576.857  10
   2   7   9 4756.91 650.217   9
  -2  -7   9 3983.47 654.690  10
  -2   7 -10 3053.22 617.960   5
  -2  -7  10 1831.56 506.783   6
   2   7  10 2214.16 379.706   4
   2  -7 -10 2753.97 554.941  10
  -2  -7  10 1910.08 525.457  10
   2  -7 -10 2161.55 430.290   7
   2   7  10 1635.72 504.901   9
  -2   7 -11 5317.56 739.726   5
  -2  -7  11 5822.03 800.575   6
   2   7  11 5432.10 539.744   4
   2  -7 -11 5150.38 666.057  10
   2  -7 -11 6944.09 697.044   7
   2   7  11 4741.53 682.421   9
  -2   7 -12 3247.27 637.060   5
   2   7  12 3183.51 465.535   4
  -2  -7  12 3696.77 691.271   6
   2  -7 -12 3671.14 623.599  10
   2  -7 -12 3086.22 514.803   7
   2   7  12 4172.72 661.998   9
  -2   7 -13 6100.36 786.985   5
  -2  -7  13 8515.26 938.218   6
   2  -7 -13 5571.24 738.864  10
   2  -7 -13 7227.19 783.446   7
   2   7  13 7310.54 863.402   9
  -2   7 -14 498.773 532.327   5
  -2  -7  14 67.6037 368.660   6
   2  -7 -14-169.915 359.148  10
   2   7  14 143.962 488.139   9
  -2  -7  15 3146.20 651.164   6
  -2  -7  16-109.120 385.969   6
   2   8 -13 1458.48 541.469   5
   2  -8  13-53.1438 405.872   6
   2   8 -13 487.794 414.813   9
  -2   8  13 1717.99 521.702   9
   2   8 -12 2305.74 554.721   5
  -2  -8 -12 1408.21 494.646   7
   2  -8  12 1528.45 501.979   6
  -2   8  12 1888.63 519.687   9
   2   8 -12 340.763 372.026   9
   2  -8  11 369.223 374.325   6
   2   8 -11 997.091 460.230   5
  -2  -8 -11 1500.81 544.486   7
  -2  -8 -11 848.501 363.683  10
   2   8 -11 954.739 469.680   9
   2  -8  11 1811.80 636.809  10
  -2   8  11 872.087 413.598   9
   2   8 -10 5479.81 700.899   5
  -2  -8 -10 4696.79 708.841   7
   2  -8  10 4656.54 698.717   6
  -2  -8 -10 4185.65 551.281  10
  -2   8  10 4199.62 550.065  11
   2  -8  10 5479.30 805.773  10
   2   8 -10 4297.64 646.649   9
  -2   8  10 4510.73 661.141   9
   2   8  -9 1611.02 437.050   5
   2  -8   9 2394.20 603.413   6
  -2  -8  -9 1363.75 370.426  10
  -2   8   9 1165.66 350.455  11
   2  -8   9 680.524 510.950  10
   2   8  -9 847.753 389.870   9
  -2   8   9 1097.83 416.538   9
   2  -8   8 3558.31 654.653   6
   2   8  -8 3724.24 573.908   5
  -2  -8  -8 3189.08 576.776   7
  -2   8   8 3031.20 455.731  11
  -2  -8  -8 3203.80 494.767  10
   2   8  -8 2860.31 544.196   9
   2  -8   8 2957.24 639.633  10
  -2   8   8 4010.83 622.546   9
   2  -8   7 3658.10 640.172   6
   2   8  -7 2801.72 454.393   3
  -2  -8  -7 3163.88 477.389  10
  -2   8   7 4239.59 491.161  11
  -2   8   7 2615.21 518.106   9
   2  -8   7 4019.21 706.490  10
   2   8  -7 3748.40 559.011   9
   2   8  -6 2057.52 415.559   3
  -2   8   6 2393.32 400.789  11
  -2  -8  -6 1705.27 392.045  10
  -2   8   6 1982.02 433.779   9
   2  -8   6 1684.68 466.755  10
   2   8  -6 2017.96 489.539   9
  -2  -8  -5 8201.09 866.263   6
   2   8  -5 6602.46 610.184   3
  -2   8   5 7998.13 615.586  11
  -2  -8  -5 8302.15 683.579  10
  -2   8   5 7539.29 724.246   9
   2  -8   5 7399.39 833.948  10
   2   8  -5 7027.53 690.420   9
  -2  -8  -4 4459.27 689.017   6
   2   8  -4 4002.32 482.536   3
  -2   8   4 4034.15 441.307  11
  -2  -8  -4 3046.67 440.138  10
  -2   8   4 4801.89 612.149   9
   2   8  -4 3141.51 549.764   9
   2  -8   4 3202.75 577.349  10
  -2  -8  -3 4751.43 674.419   6
   2   8  -3 5782.99 549.978   3
  -2   8   3 5598.30 502.550  11
  -2  -8  -3 6610.73 621.668  10
   2   8  -3 6018.57 658.149   9
  -2   8   3 5991.90 649.448   9
   2  -8   3 5724.48 699.326  10
  -2  -8  -2-8.27144 376.616   6
   2   8  -2 379.461 279.365   3
  -2   8   2-85.2257 218.486  11
  -2  -8  -2 358.058 327.043  10
   2  -8   2-355.938 367.247  10
  -2   8   2 734.731 391.616   9
   2   8  -2-146.966 380.080   9
  -2  -8  -1 11144.1 972.539   6
   2   8  -1 10435.0 662.803   3
  -2  -8  -1 10558.1 776.092  10
   2  -8   1 10449.7 890.484  10
  -2   8   1 10956.7 674.885  11
   2   8  -1 10022.4 810.443   9
  -2   8   1 11651.4 865.909   9
  -2  -8   0 1099.52 486.667   6
   2   8   0 978.891 287.658   3
  -2   8   0 804.468 249.990  11
  -2   8   0 1042.40 420.350   9
   2  -8   0 1143.19 466.756  10
  -2  -8   0 966.325 360.271  10
   2   8   0 668.071 347.460   9
  -2  -8   1 11952.7 1052.47   6
   2   8   1 11272.5 655.645   3
  -2   8  -1 10242.2 648.616  11
   2  -8  -1 9377.82 844.970  10
  -2  -8   1 11147.8 815.045  10
   2   8   1 11128.7 852.047   9
  -2   8  -1 11787.2 903.734   9
  -2  -8   2-253.348 364.252   6
   2   8   2-59.6776 185.770   3
  -2   8  -2-91.7918 243.511  11
  -2   8  -2 153.912 333.198   9
  -2  -8   2 29.8197 307.674  10
   2  -8  -2 259.908 393.255  10
   2   8   2-764.357 420.483   9
  -2  -8   3 5800.19 806.910   6
   2   8   3 6060.23 492.641   3
  -2   8  -3 6028.27 530.033  11
  -2   8  -3 5200.04 641.847   9
  -2  -8   3 4610.11 597.347  10
   2   8   3 5650.22 664.915   9
   2  -8  -3 5379.29 652.081  10
  -2  -8   4 4167.49 660.702   6
  -2   8  -4 3496.34 434.054  11
   2   8   4 3489.40 573.947   9
   2  -8  -4 3846.99 622.448  10
  -2  -8   4 3372.92 519.868  10
  -2   8  -4 4073.05 628.686   9
  -2  -8   5 8881.16 945.780   6
  -2   8  -5 9575.86 677.841  11
  -2  -8   5 8077.96 763.398  10
   2  -8  -5 8433.53 809.231  10
  -2   8  -5 8058.22 833.584   9
   2   8   5 9092.07 803.907   9
   2  -8  -5 8850.05 656.538   7
   2  -8  -6 3535.58 452.985   7
  -2  -8   6 3610.22 692.413   6
   2  -8  -6 3308.58 577.912  10
  -2   8  -6 3126.49 450.948  11
  -2  -8   6 3052.02 546.960  10
  -2   8  -6 3329.88 626.247   9
   2   8   6 2087.56 465.309   9
   2  -8  -7 3678.66 476.727   7
  -2  -8   7 3044.15 638.989   6
  -2   8  -7 3841.64 494.073  11
   2  -8  -7 3736.17 626.814  10
  -2  -8   7 2862.34 556.050  10
   2   8   7 4161.11 628.906   9
  -2  -8   8 2862.12 607.074   6
   2  -8  -8 3675.55 485.342   7
  -2   8  -8 3042.55 554.048   5
   2  -8  -8 3524.47 638.128  10
  -2   8  -8 2093.47 408.631  11
  -2  -8   8 2362.29 495.289  10
   2   8   8 2825.59 549.013   9
  -2   8  -9 1661.45 501.973   5
  -2  -8   9 1475.09 560.413   6
   2  -8  -9 1622.24 491.862  10
  -2  -8   9 1480.72 485.027  10
   2   8   9 1263.57 483.544   9
  -2   8 -10 4524.06 691.143   5
  -2  -8  10 3435.02 678.560   6
   2  -8 -10 3910.06 659.801  10
  -2  -8  10 3307.82 592.060  10
   2   8  10 4117.75 672.239   9
  -2  -8  11 1108.71 493.618   6
  -2   8 -11 995.481 492.279   5
   2  -8 -11 426.710 352.860  10
  -2  -8  11 1004.39 499.940  10
   2   8  11 782.234 492.327   9
  -2  -8  12 1443.22 557.599   6
   2  -8 -12 1872.77 540.846  10
  -2  -8  12 1568.63 489.882  10
  -2  -8  13 402.959 420.933   6
   2   9 -11 2523.27 555.949   5
   2   9 -10 256.571 375.955   3
   2   9 -10 1146.08 506.429   9
   2   9  -9 1980.85 488.507   3
  -2  -9  -9 1606.49 488.954   7
   2   9  -9 2493.82 575.207   9
  -2   9   9 3187.50 591.074   9
  -2  -9  -8 3505.31 633.055   7
   2   9  -8 2941.14 550.580   3
  -2  -9  -8 3953.50 558.274  10
   2  -9   8 1541.14 507.952  10
   2   9  -8 3091.09 597.907   9
  -2   9   8 2703.98 566.685   9
  -2  -9  -7 924.222 476.991   7
   2   9  -7 384.608 321.705   3
  -2  -9  -7 1921.03 443.035  10
  -2   9   7 1236.03 460.782   9
   2   9  -7 1271.81 509.585   9
   2  -9   7 945.831 419.702  10
   2   9  -6 3042.70 486.312   3
  -2  -9  -6 3813.67 548.030  10
   2  -9   6 2424.80 581.420  10
  -2   9   6 2761.05 551.895   9
   2   9  -6 3037.39 585.208   9
   2   9  -5 3348.48 511.683   3
  -2  -9  -5 3508.90 542.415  10
  -2   9   5 4110.16 649.662   9
   2   9  -5 3432.26 606.145   9
   2  -9   5 3210.85 676.694  10
   2   9  -4 4216.29 526.344   3
  -2  -9  -4 3620.66 679.129   6
  -2  -9  -4 3414.18 512.415  10
  -2   9   4 2737.32 571.710   9
   2  -9   4 3295.50 640.215  10
   2   9  -4 3067.75 576.651   9
   2   9  -3 1630.98 386.047   3
  -2  -9  -3 1521.07 525.064   6
   2  -9   3 972.574 528.425  10
  -2   9   3 1256.13 439.160   9
  -2  -9  -3 1325.07 402.402  10
   2   9  -3 1205.68 447.151   9
  -2  -9  -2 3935.40 717.819   6
  -2  -9  -2 3865.29 545.313  10
   2  -9   2 2652.28 588.620  10
   2   9  -2 3754.91 578.723   9
  -2   9   2 3707.52 572.349   9
  -2  -9  -1 978.361 494.935   6
   2  -9   1 495.819 427.583  10
   2   9  -1 1222.53 462.681   9
  -2  -9  -1 349.436 351.578  10
  -2   9   1 302.880 364.106   9
  -2  -9   0 5563.23 836.553   6
   2   9   0 5507.27 694.477   9
   2  -9   0 7053.26 800.307  10
  -2  -9   0 5850.74 665.163  10
  -2   9   0 6142.37 741.189   9
  -2  -9   1 943.706 515.149   6
   2   9   1 165.821 320.606   9
  -2  -9   1 321.100 368.521  10
  -2   9  -1 485.279 356.011   9
   2  -9  -1 215.602 385.948  10
  -2  -9   2 3343.42 693.354   6
  -2   9  -2 2581.83 575.621   9
   2   9   2 3198.74 544.447   9
  -2  -9   2 3445.51 574.149  10
   2  -9  -2 1566.08 507.061  10
  -2  -9   3 554.932 411.066   6
   2  -9  -3 1842.60 556.313  10
  -2   9  -3 859.057 493.159   9
   2   9   3 1118.29 476.178   9
  -2  -9   3 1195.42 444.233  10
  -2  -9   4 4751.17 817.073   6
   2   9   4 4158.81 648.301   9
  -2  -9   4 5163.90 692.390  10
   2  -9  -4 5515.32 721.269  10
  -2   9  -4 4386.72 655.100   9
  -2  -9   5 3815.78 763.945   6
   2  -9  -5 3506.35 600.848  10
  -2  -9   5 1977.21 492.586  10
  -2   9  -5 3185.36 635.994   9
   2   9   5 3898.94 665.119   9
  -2  -9   6 3067.67 747.232   6
   2  -9  -6 2542.75 611.425  10
  -2   9  -6 1650.08 568.297   9
  -2  -9   6 2851.72 597.732  10
   2   9   6 3593.04 622.917   9
  -2  -9   7 38.3599 476.593   6
   2  -9  -7 548.167 465.608  10
  -2   9  -7 1690.08 594.023   9
  -2  -9   7 1243.67 444.541  10
   2   9   7 1706.06 520.679   9
  -2  -9   8 3263.30 737.853   6
   2  -9  -8 3589.70 643.934  10
  -2  -9   8 3623.70 639.990  10
   2   9   8 3147.21 606.822   9
  -2  -9   9 2478.61 574.217  10
  -2 -10  -4 1945.97 485.800  10
  -2 -10  -3 2651.73 531.726  10
  -2 -10  -2 3000.84 561.092  10
  -2 -10  -1 2205.52 510.309  10
  -2 -10   0 1350.91 468.410  10
  -2 -10   1 1218.66 475.512  10
  -2 -10   2 2154.28 540.494  10
  -2 -10   3 2819.51 584.188  10
  -2 -10   4 1099.28 491.344  10
  -2 -10   5 2657.78 583.322  10
  -2 -10   6 2459.19 524.219  10
  -3   0   0-4.55646 100.041   4
   3   0   0 75.1784 50.3054   5
   3   0   0 7.11054 117.119   3
   3   0   0 270.277 168.419   1
  -3   0   0-5.91072 102.848   3
   3   0   0 115.542 67.0956  10
  -3   0   0-98.3108 131.754  11
  -3   0   0 106.028 64.4847  10
  -3   0   0 15.5695 54.2818   9
   3   0   1 68358.4 1437.50   4
  -3   0   1 70165.8 1438.74   4
   3   0   1 67656.0 1182.60   5
  -3   0  -1 70661.4 1447.56   4
   3   0  -1 65938.1 1375.16   3
   3   0  -1 65241.1 1482.58   1
   3   0   1 68093.8 1428.98   3
   3   0   1 65274.3 1534.45   1
  -3   0   1 68463.8 1390.09   3
  -3   0  -1 69063.2 1420.54   3
  -3   0  -1 66537.0 1171.51  10
   3   0  -1 68496.0 1406.29  11
   3   0  -1 67089.4 1251.55  10
  -3   0  -1 66248.8 1410.81  11
   3   0   1 67515.8 1152.64  10
  -3   0   1 67449.0 1243.05  10
  -3   0   1 68545.5 1406.91  11
  -3   0   1 67698.1 1057.55   9
   3   0   2-17.7223 137.949   4
  -3   0  -2 66.5073 106.307   7
  -3   0  -2 99.3285 75.4604   5
   3   0   2 46.1485 78.4822   5
  -3   0  -2 55.6956 84.0813   3
  -3   0   2 186.923 112.985   3
  -3   0   2 19.3656 45.9191   2
   3   0   2-6.78363 58.3775   2
   3   0  -2 118.241 127.557   1
   3   0   2 275.343 172.138   1
   3   0  -2 151.366 114.882   3
   3   0  -2 130.601 104.852  10
  -3   0   2 139.050 92.5696  10
  -3   0   2 191.110 134.511  11
   3   0  -2 223.212 108.462  11
   3   0   2 107.634 63.2594  10
   3   0   3 130021. 2257.61   5
   3   0   3 131689. 2438.28   4
  -3   0  -3 131828. 2213.38   5
   3   0  -3 131051. 2380.67   1
   3   0  -3 131474. 2325.23   3
   3   0   3 129925. 2147.63   2
  -3   0   3 128290. 2097.25   2
   3   0   3 129729. 2529.43   1
  -3   0  -3 130950. 2427.50   3
  -3   0   3 130398. 2358.93  11
   3   0  -3 136957. 2389.05  11
  -3   0   3 134114. 2288.40  10
   3   0   3 131937. 2105.69  10
   3   0  -3 134275. 2312.08  10
  -3   0  -3 133886. 2308.73   7
   3   0   4 9462.66 430.261   5
   3   0  -4 9026.06 432.566   3
  -3   0  -4 8763.62 412.316   5
   3   0   4 9410.04 522.800   1
   3   0  -4 9341.22 427.872   1
  -3   0   4 9265.36 372.803   2
   3   0   4 9554.64 400.599   2
  -3   0  -4 8600.21 454.770   3
   3   0  -4 10040.8 464.177  11
  -3   0   4 9188.72 427.503  10
  -3   0   4 10045.8 475.312  11
   3   0  -4 10118.6 467.897  10
  -3   0  -4 9597.27 454.713   7
  -3   0  -5 89538.0 1841.54   5
   3   0  -5 90840.9 1807.59   3
   3   0   5 88262.9 1977.69   1
   3   0  -5 89990.6 1745.16   1
  -3   0   5 91408.7 1752.92   2
   3   0   5 90943.9 1808.86   2
  -3   0   5 89446.8 1852.85  10
   3   0  -5 93630.9 1897.54  10
  -3   0   5 95110.7 1894.55  11
   3   0  -5 93957.2 1881.80  11
   3   0   5 92538.4 1689.83  10
   3   0  -5 91629.5 1420.86   9
  -3   0  -5 92865.0 1909.47   7
  -3   0  -6 521.390 179.976   5
   3   0   6 778.323 180.708   7
  -3   0  -6 717.917 73.3552   6
  -3   0   6 1046.69 212.892   2
   3   0   6 751.019 197.636   2
   3   0  -6 638.019 136.757   1
   3   0   6 898.943 217.220   1
  -3   0   6 1095.51 232.739  11
   3   0   6 811.857 153.690  10
   3   0  -6 889.136 242.308  10
  -3   0  -6 718.824 210.481   7
   3   0  -6 861.232 104.907   9
  -3   0  -7 112791. 2321.39   5
   3   0  -7 109685. 1957.02   1
   3   0   7 109433. 2296.43   2
   3   0   7 108686. 2297.81   1
  -3   0   7 106669. 2202.54   2
   3   0  -7 112742. 2339.52  10
  -3   0   7 112619. 2305.14  11
   3   0   7 111301. 2128.74  10
   3   0  -7 108165. 1874.91   9
  -3   0  -7 115845. 2408.77   7
  -3   0  -8 57574.6 1584.07   5
   3   0   8 55621.1 1489.18   1
  -3   0   8 57365.0 1516.63   2
   3   0  -8 60026.4 1188.75   1
   3   0   8 57845.2 1569.46   2
   3   0   8 61474.1 1447.51  10
  -3   0   8 61487.3 1580.98  11
   3   0  -8 57659.2 1583.71  10
   3   0  -8 59495.5 1236.42   9
  -3   0  -8 59565.4 1665.24   7
  -3   0  -9 21798.0 948.806   5
   3   0   9 22048.1 866.779   1
  -3   0   9 23286.0 930.389   2
   3   0   9 22636.4 967.376   2
   3   0   9 23056.3 853.288  10
  -3   0   9 22638.6 933.983  11
   3   0  -9 22823.8 967.185  10
   3   0  -9 23284.9 715.183   9
  -3   0  -9 22813.5 1015.54   7
  -3   0 -10 314.769 250.304   5
  -3   0  10 805.783 274.878   2
   3   0  10 980.202 322.629   2
   3   0  10 230.443 179.245   1
  -3   0  10 857.585 294.341  11
   3   0 -10 602.877 296.950  10
  -3   0 -10 442.812 262.756   7
   3   0 -10 428.162 137.606   9
  -3   0 -11 21.1936 248.735   5
  -3   0  11 162.341 255.393   2
   3   0  11-116.029 246.992   2
   3   0  11 102.709 207.570   1
   3   0 -11 159.821 262.064  10
  -3   0 -11 95.5800 263.124   7
  -3   0  11 166.932 195.834   8
   3   0 -11 182.587 138.940   9
  -3   0 -12 4544.72 527.871   5
   3   0  12 3814.01 380.283   1
   3   0  12 3345.82 481.274   2
  -3   0  12 3973.27 499.165   2
   3   0 -12 3482.03 482.212  10
  -3   0  12 4915.74 431.564   8
  -3   0 -13 25.1331 314.834   5
   3   0  13 361.852 282.658   2
  -3   0  13 762.373 349.671   2
   3   0  13 350.620 203.093   1
   3   0 -13 398.233 302.817  10
  -3   0  13 167.664 186.672   8
  -3   0 -14 4763.51 579.612   5
   3   0 -14 5201.26 615.800   5
   3   0  14 4445.77 586.739   2
  -3   0  14 4743.07 590.411   2
   3   0  14 5076.92 430.496   1
   3   0 -14 5527.04 649.667  10
  -3   0  14 4372.39 428.804   8
  -3   0 -15 452.955 400.084   5
   3   0 -15 374.085 358.863   5
  -3   0  15 442.746 361.497   2
   3   0  15 393.765 390.787   2
   3   0 -15 29.4906 374.036  10
  -3   0  15-364.526 225.148   8
   3   0  16 2079.94 487.866   2
  -3   0  16 2450.19 455.810   2
  -3   0 -16 2042.44 490.109   5
   3   0 -16 2691.09 549.469   5
  -3   0  17 257.782 414.621   2
   3   0  17 293.909 442.693   2
  -3   0 -17 434.302 375.783   5
   3   0 -17 1183.58 497.211   5
   3   0  18 944.912 496.517   2
  -3   0  18 2037.62 541.950   2
  -3   0 -18 3187.62 609.439   5
   3   0 -18 2302.39 549.936   5
  -3   0  19 115.456 366.490   2
   3   0  19 1225.75 516.421   2
  -3   0 -19 966.609 493.054   5
   3   0 -19 768.806 441.869   5
  -3   0  20-652.024 536.805   2
  -3  -1 -20 859.990 489.922   5
   3   1 -20 308.992 471.712   5
  -3   1  19 8735.41 931.463   2
   3  -1  19 6843.55 849.218   2
  -3  -1 -19 7503.89 875.756   5
   3   1 -19 6689.93 833.173   5
   3  -1  18-146.514 477.623   2
  -3   1  18 290.284 424.343   2
  -3  -1 -18 177.197 413.291   5
   3   1 -18 977.730 491.437   5
   3  -1  17 4502.92 678.609   2
  -3   1  17 5207.28 715.308   2
  -3  -1 -17 5686.54 705.269   5
   3   1 -17 5431.51 716.400   5
  -3   1  16 388.161 366.209   2
   3  -1  16-5.14633 406.362   2
  -3  -1 -16-32.0684 325.768   5
   3   1 -16 488.612 406.661   5
   3  -1  15 12890.6 674.940   1
  -3   1  15 12013.4 908.921   2
   3  -1  15 12021.2 954.313   2
  -3  -1 -15 12105.8 911.162   5
   3   1 -15 12207.2 930.089   5
  -3   1  15 14355.0 704.280   8
   3  -1  14 1108.66 366.237   2
   3  -1  14 990.341 238.054   1
  -3   1  14 1010.41 359.551   2
   3   1 -14 1773.87 459.482   5
  -3  -1 -14 844.363 359.627   5
  -3   1  14 1111.72 264.725   8
  -3  -1 -14 642.962 350.152   7
  -3   1  13 26283.0 1208.04   2
   3  -1  13 25728.8 984.233   1
   3  -1  13 27385.5 1301.25   2
  -3  -1 -13 26006.0 1217.17   5
   3   1 -13 27147.5 1271.68   5
  -3  -1 -13 23483.0 1252.82   7
  -3   1  12 659.492 330.579   2
   3  -1  12 653.498 316.344   2
   3  -1  12 394.993 201.878   1
  -3  -1 -12 1032.48 327.715   5
   3   1 -12 1103.88 322.885   5
  -3  -1 -12-35.2922 334.491   7
  -3  -1 -11 23979.7 1056.71   5
   3   1 -11 23074.1 1064.56   5
   3  -1  11 23886.6 1126.03   2
   3  -1  11 24605.6 951.464   1
  -3   1  11 24768.8 1059.10   2
  -3   1  11 22340.6 1044.28  11
  -3  -1 -11 22075.2 1120.12   7
  -3  -1 -10 19998.0 923.786   5
   3   1 -10 20876.6 959.044   5
   3  -1  10 18888.7 962.831   2
  -3   1  10 20310.2 915.730   2
   3  -1  10 19337.3 854.406   1
  -3   1  10 19637.9 926.127  11
   3   1 -10 20241.1 963.781  10
  -3  -1 -10 19368.5 476.402   8
  -3  -1 -10 20494.2 1009.45   7
  -3  -1  -9 61545.5 1655.22   5
   3   1  -9 62722.2 1703.95   5
   3  -1   9 61743.0 1750.04   2
   3  -1   9 58956.9 1612.94   1
  -3   1   9 61772.9 1636.18   2
  -3   1   9 61246.4 1693.16  11
   3   1  -9 63924.7 1757.03  10
  -3  -1  -9 61985.8 1774.31   7
  -3  -1  -8 3375.55 367.764   5
   3   1  -8 3214.34 372.006   5
  -3   1   8 3616.70 353.526   2
   3  -1   8 3430.13 396.549   2
   3  -1   8 3693.69 374.252   1
  -3   1   8 3290.91 368.918  11
   3   1  -8 3533.27 392.827  10
   3  -1   8 3875.25 347.456  10
  -3  -1  -8 3600.03 420.904   7
  -3   1   8 3928.06 372.137   7
  -3  -1  -7 28552.0 944.191   5
   3   1  -7 29579.4 980.480   5
   3  -1   7 28824.1 1021.04   1
   3  -1   7 28719.1 1006.21   2
  -3   1   7 28415.8 904.969   2
  -3  -1  -7 30290.0 962.536   2
  -3   1   7 27737.7 985.362  11
   3   1  -7 29266.4 1018.50  10
  -3   1   7 28356.2 967.272   7
  -3  -1  -7 29505.6 1046.89   7
  -3  -1  -6 2622.68 313.848   7
   3  -1   6 4063.35 361.793   5
   3   1  -6 3653.69 327.317   5
  -3  -1  -6 3588.69 167.868   6
  -3  -1  -6 3298.53 299.794   5
  -3  -1  -6 3577.90 320.408   1
  -3  -1  -6 3443.08 295.085   2
  -3   1   6 3544.45 287.624   2
   3  -1   6 3102.65 319.982   2
   3  -1   6 3518.20 351.863   1
  -3   1   6 3630.88 352.803  11
   3   1  -6 3876.04 304.812  11
   3   1  -6 3127.71 328.432  10
  -3   1   6 3377.86 298.405   7
   3  -1   6 4095.16 358.126   7
   3  -1   5 32786.4 998.783   5
  -3  -1  -5 31391.2 876.190   5
   3   1  -5 33194.2 906.903   5
   3  -1   5 31727.4 947.001   2
  -3  -1  -5 33837.1 1002.65   1
  -3   1   5 32185.0 841.481   2
   3   1  -5 31369.1 855.477   1
  -3  -1  -5 32878.8 902.379   2
   3  -1   5 31032.6 1055.07   1
   3   1  -5 32517.8 903.433  11
  -3   1   5 32544.5 994.937  11
  -3   1   5 33929.2 986.395  10
   3   1  -5 32879.7 979.455  10
  -3   1   5 31435.8 889.899   7
   3  -1   5 32407.3 959.137   7
  -3  -1  -5 33169.6 999.790   7
  -3  -1  -5 31823.6 969.791   9
   3  -1   4 16041.3 624.537   5
  -3  -1  -4 15480.2 522.116   5
   3   1  -4 15189.4 533.484   5
   3   1  -4 16328.7 624.100   3
  -3  -1  -4 15845.1 637.563   3
  -3  -1  -4 16664.1 663.606   1
  -3  -1  -4 16180.9 545.393   2
   3   1  -4 15430.9 569.533   1
   3  -1   4 15147.8 574.483   2
  -3   1   4 15940.9 502.649   2
  -3   1   4 16138.0 646.647  11
   3   1  -4 16707.1 577.398  11
  -3   1   4 16074.5 613.055  10
   3   1  -4 15744.3 604.806  10
   3  -1   4 16089.7 582.534  10
   3  -1   4 15566.1 570.908   7
  -3   1   4 15996.6 394.392   9
  -3  -1  -4 15535.6 601.509   9
   3   1  -4 16097.5 366.299   9
  -3  -1  -4 15617.8 621.413   7
   3  -1   3 8303.27 405.418   5
   3   1  -3 7622.57 318.608   5
  -3  -1  -3 7375.92 303.418   5
   3  -1   3 7717.71 414.554   4
  -3  -1  -3 7291.99 412.653   3
  -3  -1  -3 7698.73 440.294   1
   3   1  -3 9189.18 453.451   3
  -3  -1  -3 7391.56 324.633   2
   3   1  -3 7539.98 406.529   1
  -3   1   3 7764.39 295.640   2
   3  -1   3 7552.62 373.083  10
  -3   1   3 7903.48 432.669  11
  -3   1   3 7915.89 397.657  10
   3   1  -3 8129.08 373.678  11
   3   1  -3 7919.92 390.030  10
  -3  -1  -3 7729.09 385.429   9
  -3   1   3 8053.08 237.429   9
   3   1  -3 8218.11 214.136   9
   3  -1   3 7623.21 343.625   7
   3  -1   2 50839.4 1105.38   5
   3  -1   2 48259.8 1140.73   4
   3   1  -2 50524.4 917.741   5
  -3   1   2 51204.2 1080.96   3
  -3  -1  -2 48989.3 879.231   5
   3   1  -2 48963.4 1199.30   1
  -3  -1  -2 54835.2 1293.52   1
  -3  -1  -2 50503.8 972.121   2
   3   1  -2 49958.9 1183.22   3
  -3  -1  -2 50644.3 1208.33   3
  -3   1   2 49986.6 1204.32  11
   3   1  -2 51740.8 1102.01  11
  -3   1   2 50621.1 1139.45  10
   3  -1   2 50838.9 1097.99  10
   3   1  -2 50406.8 1060.90  10
   3   1  -2 50702.0 847.455   9
  -3  -1  -2 49967.7 1081.61   9
  -3   1   2 49233.4 875.118   9
  -3   1   1 2889.63 225.790   4
   3  -1   1 2805.29 240.377   4
  -3  -1  -1 3374.93 271.796   4
   3  -1   1 2769.05 203.440   5
   3   1  -1 2894.21 254.753   3
  -3  -1  -1 2996.38 273.868   1
  -3   1   1 3285.57 223.659   3
  -3  -1  -1 3032.48 262.396   3
  -3  -1  -1 2918.18 155.179   2
   3   1  -1 2876.30 281.597   1
  -3  -1  -1 2832.46 220.350  11
   3  -1   1 2937.10 211.756  10
  -3   1   1 3091.04 233.489  10
  -3   1   1 2823.87 266.488  11
   3   1  -1 3212.46 186.249  10
   3   1  -1 3139.50 157.350   9
  -3  -1  -1 2967.73 194.843   9
  -3  -1   0 16324.6 593.695   4
   3  -1   0 15625.3 477.546   5
  -3   1   0 15774.0 537.993   4
   3   1   0 15066.7 619.493   1
   3   1   0 15755.2 580.288   3
  -3  -1   0 15709.1 575.415   3
  -3   1   0 15307.3 516.297   3
  -3  -1   0 16697.4 631.082   1
   3  -1   0 14975.5 521.158   3
  -3  -1   0 15816.4 379.777   2
   3  -1   0 15159.0 345.208   2
  -3   1   0 15931.1 610.166  11
  -3  -1   0 15246.0 504.751  11
  -3  -1   0 15301.5 339.865  10
   3  -1   0 14838.6 507.321  10
  -3   1   0 14480.5 508.406  10
  -3   1   0 15045.2 338.916   7
   3   1   0 15430.7 438.389   9
  -3  -1   0 15016.9 416.422   9
   3   1   1 3540.09 310.371   4
  -3  -1   1 3773.51 285.583   4
  -3  -1   1 4262.16 297.845   3
   3   1   1 4495.98 320.544   3
  -3   1  -1 3893.98 265.532   3
   3  -1  -1 3526.41 235.766   3
  -3  -1   1 4127.73 310.806   1
   3   1   1 4216.40 341.743   1
   3  -1  -1 3847.39 156.602   2
  -3  -1   1 3254.45 176.402  10
  -3   1  -1 3337.09 238.704  10
   3  -1  -1 3448.19 272.290  11
   3  -1  -1 3423.27 253.690  10
  -3  -1   1 3490.13 233.184  11
  -3   1  -1 3742.84 305.265  11
  -3  -1   1 3781.48 170.089   9
  -3   1  -1 4080.00 187.017   7
   3   1   2 46310.6 1157.02   4
  -3   1  -2 46003.8 1015.36   5
   3   1   2 46053.6 1143.69   3
   3  -1  -2 46881.0 1000.12   3
   3   1   2 45807.7 908.830   2
  -3  -1   2 49648.6 1175.53   1
   3   1   2 43008.3 1178.97   1
   3  -1  -2 45510.6 860.565   2
  -3   1  -2 45124.2 1089.91   3
  -3  -1   2 44412.7 936.540  10
  -3  -1   2 45299.9 1010.68  11
   3  -1  -2 45772.2 1070.65  10
   3  -1  -2 46501.2 1143.89  11
  -3   1  -2 44403.0 946.381   7
   3   1   3 10926.1 536.218   4
  -3   1  -3 10674.2 453.956   5
   3   1   3 10244.7 532.936   1
  -3  -1   3 11238.1 503.777   1
   3  -1  -3 10360.4 368.059   2
   3   1   3 10665.8 388.571   2
   3  -1  -3 10660.8 408.582   3
  -3   1  -3 10138.6 471.509   3
  -3  -1   3 10867.9 439.120  11
  -3  -1   3 11081.3 425.340  10
   3  -1  -3 11063.4 482.666  10
   3  -1  -3 10717.9 502.320  11
  -3   1  -3 9817.89 418.703   7
   3   1   4 13237.4 602.209   4
  -3   1  -4 12476.2 543.461   5
  -3  -1   4 13388.2 539.744   1
   3  -1  -4 12439.7 459.191   2
   3   1   4 11909.3 591.325   1
   3   1   4 12584.9 475.748   2
   3  -1  -4 12416.9 456.041   3
  -3  -1   4 13027.7 506.319  10
   3  -1  -4 12929.3 559.624  11
  -3  -1   4 12594.7 506.236  11
   3  -1  -4 13303.8 565.822  10
   3   1   4 12347.9 312.784  10
  -3   1  -4 12507.2 525.582   7
  -3   1  -5 32079.9 959.301   5
   3  -1  -5 30588.5 809.982   3
  -3   1  -5 32324.1 781.380   6
  -3  -1   5 30993.3 902.978   2
  -3  -1   5 33768.0 905.519   1
   3   1   5 30233.2 992.818   1
   3  -1  -5 32650.7 885.520   2
   3   1   5 31498.5 875.188   2
  -3  -1   5 31498.2 907.231  11
   3   1   5 30724.8 686.532  10
   3  -1  -5 31538.7 966.891  10
  -3  -1   5 31311.6 920.559  10
  -3   1  -5 33046.0 976.868   7
   3  -1  -5 31353.9 662.911   9
  -3   1  -6 3785.44 225.888   6
  -3   1  -6 3833.53 348.458   5
   3  -1  -6 4147.74 324.842   2
  -3  -1   6 3451.01 314.629   2
  -3  -1   6 4031.39 291.795   1
   3  -1  -6 3922.31 284.525   1
   3   1   6 3713.86 325.633   2
   3   1   6 3802.01 357.378   1
  -3  -1   6 3833.58 320.893  11
  -3  -1   6 4145.44 337.934  10
   3  -1  -6 4307.29 373.500  10
   3   1   6 3811.01 235.592  10
   3  -1  -6 3896.19 209.890   9
  -3   1  -7 29119.8 648.355   6
  -3   1  -7 28983.0 1021.32   5
   3  -1  -7 28941.2 805.317   1
  -3  -1   7 29981.9 830.801   1
  -3  -1   7 28146.9 965.541   2
   3  -1  -7 29414.4 960.909   2
   3   1   7 30345.7 1001.33   1
   3   1   7 28490.6 953.627   2
   3   1   7 29646.8 800.808  10
   3  -1  -7 28658.8 1003.02  10
  -3  -1   7 28985.3 951.003  11
   3  -1  -7 27998.7 711.148   9
  -3   1  -8 3320.66 391.650   5
   3  -1  -8 3224.04 253.273   1
   3   1   8 3836.18 380.987   2
  -3  -1   8 3197.04 353.634   2
   3   1   8 2935.18 329.797   1
   3  -1  -8 3583.00 408.466  10
   3   1   8 3859.81 296.255  10
  -3  -1   8 2827.96 324.458  11
   3  -1  -8 3604.83 256.607   9
  -3  -1   8 3862.01 397.869   8
  -3   1  -9 57936.1 1682.53   5
   3   1   9 56811.4 1515.85   1
   3   1   9 56254.1 1608.41   2
   3  -1  -9 57850.5 1180.34   1
  -3  -1   9 55259.2 1600.10   2
   3  -1  -9 58370.2 1654.56  10
   3   1   9 58567.8 1415.41  10
   3  -1  -9 56125.3 1273.08   9
  -3  -1   9 57621.2 1546.45   8
  -3   1 -10 19039.1 961.912   5
   3  -1 -10 20194.0 560.122   1
  -3  -1  10 20485.4 956.473   2
   3   1  10 20831.7 968.071   2
   3   1  10 21326.4 850.725   1
   3  -1 -10 21251.5 973.429  10
   3  -1 -10 20461.9 715.709   9
  -3  -1  10 22780.4 912.259   8
  -3   1 -11 27292.1 1199.71   5
   3  -1 -11 27801.6 608.335   1
   3   1  11 26758.6 1178.74   2
  -3  -1  11 25060.4 1133.88   2
   3  -1 -11 29063.1 1202.61  10
  -3  -1  11 29268.9 1069.70   8
  -3   1 -12 896.322 365.183   5
  -3  -1  12 1692.02 387.388   2
   3   1  12 894.937 363.528   2
   3  -1 -12 1419.94 380.593  10
  -3  -1  12 1060.86 267.820   8
  -3   1 -13 26782.3 1286.75   5
  -3  -1  13 28957.9 1303.46   2
   3   1  13 27501.0 1303.50   2
   3  -1 -13 30482.8 1332.79  10
  -3  -1  13 28366.5 1102.39   8
  -3   1 -14 658.660 330.526   5
   3   1  14 1762.55 430.017   2
   3  -1 -14 1125.30 422.831  10
  -3  -1  14 1305.21 309.478   8
  -3   1 -15 11003.1 900.782   5
   3   1  15 13075.2 994.288   2
  -3  -1  15 12538.0 963.891   2
   3  -1 -15 11667.6 912.318  10
  -3  -1  15 12516.2 734.831   8
  -3   1 -16 33.0829 391.254   5
  -3  -1  16 99.7069 323.450   2
   3   1  16 10.6438 405.980   2
   3  -1 -16 345.712 399.805  10
  -3  -1  16 268.951 244.281   8
  -3   1 -17 4418.65 641.803   5
   3  -1 -17 4835.86 675.646  10
  -3  -1  17 5404.37 722.491   2
   3   1  17 5444.00 759.321   2
  -3   1 -18 137.719 428.479   5
   3  -1 -18 750.075 498.825   5
   3  -1 -18 94.0060 373.717  10
   3   1  18 1311.91 503.148   2
  -3  -1  18 928.923 497.291   2
  -3   1 -19 7580.41 852.446   5
   3  -1 -19 7368.40 898.687   5
   3  -1 -19 7217.18 857.472  10
  -3  -1  19 7895.64 884.761   2
   3   1  19 9356.90 996.840   2
   3  -2  19 1561.93 601.687   2
  -3   2  19 477.876 400.686   2
   3   2 -19 931.472 538.080   5
  -3  -2 -19 1628.69 555.368   5
   3  -2  18 236.136 440.802   2
  -3   2  18 277.428 422.511   2
   3   2 -18 692.033 489.436   5
  -3  -2 -18 710.097 449.680   5
  -3   2  17 728.048 397.749   2
   3  -2  17 1097.54 475.630   2
   3   2 -17 1512.08 550.768   5
  -3  -2 -17 1285.28 465.832   5
   3  -2  16 2480.57 558.532   2
  -3   2  16 3142.48 555.276   2
  -3  -2 -16 2215.08 488.169   5
   3   2 -16 2908.92 590.325   5
  -3  -2 -16 1659.61 456.585   7
   3  -2  15 2831.26 573.615   2
  -3   2  15 1867.42 457.290   2
   3  -2  15 1763.37 303.667   1
   3   2 -15 1977.08 480.993   5
  -3  -2 -15 1773.34 452.122   5
  -3  -2 -15 1379.70 474.934   7
   3  -2  14 702.567 398.425   2
   3  -2  14 864.976 263.133   1
  -3   2  14 293.226 287.593   2
  -3  -2 -14 1162.84 392.562   5
   3   2 -14 1332.59 422.666   5
  -3  -2 -14 733.880 365.629   7
   3  -2  13 5964.35 658.395   2
  -3   2  13 6334.62 622.513   2
   3  -2  13 6340.40 511.471   1
   3   2 -13 5370.79 597.650   5
  -3  -2 -13 6833.15 637.803   5
  -3  -2 -13 5817.11 675.623   7
   3   2 -12 2078.74 446.055   5
  -3  -2 -12 2477.32 415.090   5
   3  -2  12 2111.97 467.569   2
  -3   2  12 2283.09 406.011   2
   3  -2  12 2077.35 338.174   1
  -3   2  12 1800.41 359.889  11
  -3  -2 -12 1420.38 403.908   7
   3   2 -11 7453.66 634.950   5
  -3  -2 -11 7189.16 583.985   5
   3  -2  11 6109.48 511.102   1
  -3   2  11 6615.03 553.718   2
   3  -2  11 6253.93 609.721   2
  -3   2  11 5923.02 577.439  11
  -3  -2 -11 6736.03 625.904   7
   3   2 -10 16317.8 867.671   5
   3  -2  10 17097.3 817.204   1
   3  -2  10 16914.5 920.962   2
  -3   2  10 16119.3 818.153   2
  -3   2  10 16397.4 875.000  11
  -3  -2 -10 17342.0 942.881   7
   3   2  -9 10563.3 658.561   5
   3  -2   9 11080.1 708.798   2
  -3   2   9 10788.8 632.311   2
  -3   2   9 10075.6 659.338  11
  -3  -2  -9 10905.4 529.856  10
  -3  -2  -9 10794.6 391.522   8
  -3  -2  -9 10818.4 702.663   7
   3   2  -8 12388.5 682.792   5
   3  -2   8 11646.3 692.323   2
  -3   2   8 11382.6 615.175   2
  -3   2   8 13539.3 726.175  11
  -3  -2  -8 13127.4 529.948  10
  -3   2   8 13021.4 609.020   7
  -3  -2  -8 12348.5 456.561   8
  -3  -2  -8 12346.9 727.974   7
  -3  -2  -7 27186.1 660.852   6
   3   2  -7 26940.7 961.199   5
  -3   2   7 25156.3 869.605   2
  -3   2   7 26134.1 976.092  11
  -3  -2  -7 27345.3 741.510  10
  -3   2   7 25935.5 773.358   9
  -3  -2  -7 25831.7 1008.12   7
  -3  -2  -7 25123.4 732.284   8
  -3   2   7 26025.8 831.308   7
   3   2  -6 38752.1 1100.98   5
  -3  -2  -6 36221.8 873.298   6
  -3   2   6 35354.4 1020.17   2
  -3  -2  -6 37508.9 1069.75   2
  -3   2   6 36435.6 1143.57  11
   3   2  -6 36983.3 991.775  11
   3  -2   6 37272.2 1172.80  10
  -3  -2  -6 36080.3 839.595  10
  -3  -2  -6 38784.8 1200.63   7
  -3  -2  -6 34905.7 924.384   8
  -3   2   6 37437.5 945.481   7
  -3   2   6 36624.1 906.832   9
   3  -2   6 37839.0 1205.00   7
   3   2  -5 53160.0 1270.19   5
  -3  -2  -5 53088.9 1175.23   6
  -3  -2  -5 53891.0 1283.24   2
  -3   2   5 52328.0 1232.46   2
  -3   2   5 52130.6 1379.73  11
   3  -2   5 52974.6 1408.19  10
   3   2  -5 51909.0 1189.88  11
  -3  -2  -5 51286.5 1003.66  10
  -3   2   5 53674.1 1103.64   7
  -3   2   5 54122.2 1116.42   9
  -3  -2  -5 51825.4 1210.04   8
  -3  -2  -5 53587.6 1411.87   7
   3  -2   5 53066.5 1388.06   7
   3  -2   4 39708.7 1129.21   5
   3   2  -4 38706.3 953.741   5
  -3  -2  -4 37454.0 979.413   6
   3   2  -4 37292.1 1089.59   3
  -3   2   4 38887.4 958.935   2
  -3  -2  -4 39684.2 1005.73   2
   3  -2   4 38562.4 1100.48  10
  -3   2   4 38917.6 1118.87  11
   3   2  -4 38135.3 922.041  11
  -3  -2  -4 38345.5 713.117  10
  -3  -2  -4 37836.8 1047.95   9
  -3   2   4 39001.9 870.470   9
  -3   2   4 38106.8 787.097   7
   3   2  -4 38962.5 854.715   9
  -3  -2  -4 36945.4 1003.37   8
   3  -2   4 39328.7 1052.63   7
   3   2  -3 116701. 1980.29   5
   3  -2   3 117852. 2272.94   5
  -3  -2  -3 116388. 2215.73   6
   3  -2   3 117124. 2136.88   4
   3   2  -3 114031. 2278.28   3
  -3  -2  -3 121790. 2132.10   2
   3  -2   3 117017. 2279.59  10
  -3   2   3 119204. 2320.84  11
  -3   2   3 119427. 2308.22  10
   3   2  -3 119982. 2038.93  11
   3  -2   3 112391. 2083.77   7
  -3  -2  -3 114187. 2193.85   9
   3   2  -3 117882. 1966.83   9
  -3   2   3 118610. 1996.41   9
  -3  -2  -3 113693. 2208.28   8
   3  -2   2 7917.62 371.218   4
   3   2  -2 7441.77 256.285   5
   3  -2   2 7672.39 414.892   5
   3   2  -2 7540.92 439.701   3
  -3   2   2 7663.71 310.821   3
  -3  -2  -2 7970.10 458.714   1
  -3  -2  -2 7737.53 353.323   2
  -3  -2  -2 7188.85 411.282   3
  -3   2   2 7396.17 445.225  11
   3   2  -2 7145.90 311.259  11
  -3   2   2 7496.33 419.464  10
   3  -2   2 7584.08 430.034  10
  -3  -2  -2 7118.17 375.803   9
   3   2  -2 7277.13 306.321   9
   3  -2   2 7457.44 291.758   7
  -3   2   2 7303.16 326.682   9
  -3  -2  -2 7173.44 429.505   8
  -3   2   1 94280.9 1671.20   4
   3  -2   1 87985.0 1674.61   4
  -3  -2  -1 92955.6 1865.57   4
  -3  -2  -1 89232.5 1367.47   5
   3  -2   1 93124.9 1795.16   5
  -3  -2  -1 91774.9 1848.03   3
   3   2  -1 89846.7 1846.95   3
  -3   2   1 90483.9 1606.62   3
  -3  -2  -1 93029.4 1921.56   1
  -3  -2  -1 91237.4 1656.60   2
  -3   2   1 88301.7 1874.47  11
  -3  -2  -1 87437.2 1577.27  11
  -3  -2  -1 91352.6 1378.98  10
   3  -2   1 90195.2 1838.62  10
  -3   2   1 90176.3 1850.60  10
  -3  -2  -1 87918.9 1378.96  10
   3   2  -1 87557.2 1601.19   9
  -3  -2  -1 89697.9 1688.91   9
   3  -2   1 90834.2 1393.72   7
  -3  -2  -1 89396.7 1880.90   8
  -3  -2   0 49860.3 1231.61   4
  -3  -2   0 51797.6 1247.90   3
  -3   2   0 51122.5 1081.97   4
   3  -2   0 51902.4 1173.63   5
  -3   2   0 50476.4 1063.46   3
  -3  -2   0 52819.7 1295.80   1
   3   2   0 49918.5 1227.96   3
  -3  -2   0 51965.8 1077.81   2
  -3  -2   0 48939.9 981.850  11
  -3   2   0 48883.2 1263.19  11
   3  -2   0 49505.3 1224.83  10
  -3  -2   0 48133.9 908.125  10
  -3   2   0 51098.7 1236.82  10
   3   2   0 50352.7 1062.22   9
  -3  -2   0 48701.2 1277.13   8
  -3  -2   0 49507.0 1062.79   9
  -3  -2   1 87222.3 1775.81   4
  -3  -2   1 88616.4 1804.28   3
   3  -2  -1 89278.6 1710.46   5
   3   2   1 87623.9 1783.98   3
  -3   2  -1 84949.9 1635.37   3
  -3  -2   1 87385.5 1830.50   1
   3  -2  -1 85259.7 1547.79   2
  -3   2  -1 85359.1 1775.53  10
  -3  -2   1 84646.2 1492.11  11
   3  -2  -1 81933.8 1764.00  10
  -3   2  -1 83225.5 1823.86  11
  -3  -2   1 84001.4 1499.08  10
   3   2   1 87499.5 1638.26   9
  -3  -2   1 84896.6 1560.77   9
  -3  -2   1 85013.6 1865.19   8
   3   2   2 12277.7 563.305   4
  -3   2  -2 12300.0 530.419   5
   3  -2  -2 12766.7 420.610   3
  -3   2  -2 11856.8 487.415   3
  -3  -2   2 13621.9 584.893   1
   3   2   2 13033.9 567.960   3
   3  -2  -2 12651.4 442.150   2
  -3   2  -2 12920.8 566.852  10
   3  -2  -2 12745.3 558.214  10
  -3  -2   2 12367.5 412.715  11
   3  -2  -2 12420.6 566.761  11
  -3  -2   2 12284.6 450.609  10
   3   2   2 12375.5 508.888   9
  -3  -2   2 13039.5 632.078   8
  -3   2  -3 115301. 2222.46   6
  -3   2  -3 110706. 2186.12   5
   3   2   3 109964. 2245.12   4
   3   2   3 110382. 2223.79   3
   3  -2  -3 112972. 1911.87   3
  -3  -2   3 121059. 2257.86   1
   3  -2  -3 117338. 2042.27   2
   3   2   3 113973. 2094.04   2
  -3  -2   3 113238. 2080.12  10
  -3  -2   3 111981. 1969.79  11
   3  -2  -3 115050. 2255.72  10
   3   2   3 115438. 2182.90   9
  -3  -2   3 113390. 2349.38   8
  -3   2  -4 32423.7 924.340   6
   3   2   4 28993.9 966.686   4
  -3   2  -4 31730.5 969.965   5
   3  -2  -4 29746.5 713.244   3
  -3  -2   4 31133.8 923.975   1
   3  -2  -4 31294.3 848.867   2
   3   2   4 31448.4 883.385   2
  -3  -2   4 31299.3 899.241  10
  -3  -2   4 31344.6 814.922  11
   3  -2  -4 31691.2 982.293  10
   3   2   4 30997.9 612.210  10
   3   2   4 32826.9 974.055   9
  -3  -2   4 32073.0 1061.21   8
  -3   2  -5 54692.1 1274.92   6
  -3   2  -5 52503.3 1413.45   5
  -3  -2   5 54449.8 1316.01   1
   3  -2  -5 54614.1 1278.68   2
   3   2   5 53998.7 1311.27   2
   3  -2  -5 54569.2 1098.32   3
  -3  -2   5 54807.5 1348.64  10
   3   2   5 53712.3 1026.45  10
   3  -2  -5 53525.0 1413.46  10
  -3  -2   5 57713.1 1260.84  11
   3  -2  -5 53750.7 1136.89   9
  -3  -2   5 54952.9 1489.26   8
  -3   2  -6 39891.5 1005.56   6
   3  -2  -6 37829.0 883.157   3
  -3   2  -6 40889.8 1237.87   5
  -3  -2   6 38502.5 1052.40   1
   3  -2  -6 38677.8 1086.94   2
   3   2   6 36761.4 1101.23   2
  -3  -2   6 39130.1 1045.47  11
   3  -2  -6 38232.3 1186.08  10
   3   2   6 37775.3 855.011  10
   3  -2  -6 39037.1 926.302   9
  -3  -2   6 39317.5 1240.91   8
  -3   2  -7 28776.6 818.002   6
  -3   2  -7 28409.0 1060.84   5
   3   2   7 26115.2 949.602   2
  -3  -2   7 29896.3 877.429   1
   3   2   7 28860.6 775.808  10
   3  -2  -7 28183.6 1034.77  10
   3  -2  -7 28719.3 790.888   9
  -3  -2   7 29350.0 1065.41   8
  -3   2  -8 11676.3 705.661   5
  -3   2  -8 11548.6 474.300   6
  -3  -2   8 12164.8 529.177   1
   3   2   8 10786.1 636.871   2
   3  -2  -8 11996.8 686.615  10
   3   2   8 11778.2 502.463  10
   3  -2  -8 12137.9 504.637   9
  -3  -2   8 12231.3 698.601   8
  -3   2  -9 12180.4 751.203   5
  -3  -2   9 10135.1 682.369   2
  -3  -2   9 11849.8 510.262   1
   3   2   9 11529.5 694.897   2
   3  -2  -9 11116.1 692.135  10
   3   2   9 11189.5 535.154  10
   3  -2  -9 10900.5 503.997   9
  -3  -2   9 11381.4 681.074   8
  -3   2 -10 18574.1 959.699   5
  -3  -2  10 19297.8 643.514   1
   3   2  10 18516.6 911.246   2
  -3  -2  10 17995.9 927.067   2
   3  -2 -10 17678.1 908.551  10
   3   2  10 17891.4 737.160  10
  -3  -2  10 17700.8 872.785   8
  -3   2 -11 4037.14 529.605   5
   3  -2 -11 4644.31 292.556   1
   3   2  11 4483.81 503.905   2
  -3  -2  11 4454.39 294.025   1
  -3  -2  11 3845.60 511.268   2
   3  -2 -11 4627.52 532.882  10
  -3  -2  11 4752.39 473.119   8
  -3   2 -12 2335.93 455.478   5
  -3  -2  12 2386.01 405.930   2
   3  -2 -12 2931.19 204.930   1
   3   2  12 3597.50 499.493   2
   3  -2 -12 2652.11 431.799  10
  -3  -2  12 2644.83 378.134   8
  -3   2 -13 7137.70 718.640   5
  -3  -2  13 7878.34 737.588   2
   3   2  13 7752.52 716.368   2
   3  -2 -13 7487.81 696.782  10
  -3  -2  13 7926.65 618.967   8
  -3   2 -14 206.780 331.482   5
  -3  -2  14 601.885 318.552   2
   3   2  14 419.342 390.057   2
   3  -2 -14-222.124 339.437  10
  -3  -2  14 252.131 270.755   8
  -3   2 -15 2366.34 527.581   5
   3   2  15 3160.26 596.682   2
  -3  -2  15 1705.77 439.866   2
   3  -2 -15 2252.16 466.546  10
  -3  -2  15 1754.51 353.077   8
  -3   2 -16 2408.23 539.065   5
   3   2  16 4034.83 635.709   2
  -3  -2  16 3120.47 577.147   2
   3  -2 -16 3830.18 624.235  10
  -3  -2  16 2829.69 420.890   8
  -3   2 -17 1312.10 437.948   5
   3  -2 -17 844.821 480.766  10
  -3  -2  17 718.523 448.952   2
   3   2  17 1119.34 472.871   2
  -3   2 -18-81.1447 458.215   5
   3  -2 -18 42.0788 388.665  10
  -3  -2  18 166.153 431.121   2
   3   2  18 232.565 473.097   2
  -3   2 -19-173.401 457.767   5
   3  -2 -19 886.887 434.437  10
  -3  -2  19 482.324 469.859   2
   3   2  19 700.718 546.590   2
   3  -3  19 2924.53 685.302   2
  -3   3  19 2889.57 633.244   2
   3   3 -19 5150.77 783.006   5
  -3  -3 -19 3482.94 661.660   5
   3  -3  18 3114.18 671.565   2
  -3   3  18 2010.44 562.752   2
   3   3 -18 2466.98 574.975   5
  -3  -3 -18 2453.82 570.124   5
   3  -3  17 4626.93 726.678   2
  -3   3  17 4937.17 681.357   2
  -3  -3 -17 5597.30 713.078   5
   3   3 -17 3949.76 653.493   5
  -3  -3 -17 4348.20 713.581   7
   3  -3  16 3949.90 635.695   2
  -3   3  16 4423.38 619.948   2
   3   3 -16 4043.24 628.793   5
  -3  -3 -16 3786.98 606.445   5
  -3  -3 -16 4365.48 697.328   7
   3  -3  15 12785.7 1024.02   2
  -3   3  15 13201.3 962.852   2
  -3  -3 -15 12344.7 935.398   5
   3   3 -15 13300.6 1000.56   5
  -3  -3 -15 12518.2 1019.68   7
   3  -3  14 4141.43 465.162   1
   3  -3  14 3330.42 575.356   2
  -3   3  14 3891.97 566.711   2
   3   3 -14 4406.49 615.619   5
  -3  -3 -14 3592.17 622.375   7
   3   3 -13 6164.61 674.838   5
   3  -3  13 6387.96 556.596   1
  -3   3  13 7041.12 653.219   2
   3  -3  13 7129.04 733.486   2
  -3  -3 -13 8039.06 583.741  10
  -3  -3 -13 5623.26 682.386   7
   3   3 -12 7584.99 685.032   5
   3  -3  12 7062.41 683.597   2
  -3   3  12 7190.59 628.199   2
  -3   3  12 7586.42 697.212  11
  -3  -3 -12 7758.67 551.360  10
  -3  -3 -12 7768.62 722.040   7
   3   3 -11 17299.6 958.949   5
   3  -3  11 16943.7 1001.72   2
  -3   3  11 17818.7 936.298   2
  -3   3  11 17414.1 959.533  11
  -3  -3 -11 20065.7 814.055  10
  -3  -3 -11 15523.2 976.557   7
   3   3 -10 6245.55 565.095   5
   3  -3  10 6403.14 599.739   2
  -3   3  10 6608.87 557.434   2
  -3   3  10 6996.35 612.563  11
  -3  -3 -10 6997.92 462.981  10
  -3  -3 -10 6542.61 620.696   7
  -3   3  10 6928.64 484.667   9
   3   3  -9 13499.6 768.818   5
  -3   3   9 12954.5 723.203   2
  -3   3   9 12276.2 755.619  11
  -3  -3  -9 13524.3 592.942  10
  -3  -3  -9 13613.6 822.893   7
  -3   3   9 12776.5 629.983   9
   3   3  -8 6223.15 502.450   5
  -3  -3  -8 5365.00 523.359   7
  -3   3   8 5616.74 458.571   2
  -3  -3  -8 5864.13 362.843  10
  -3   3   8 5550.84 500.963  11
  -3   3   8 5970.02 416.264   9
  -3   3   8 5874.39 392.222   7
   3   3  -7 20150.1 838.997   5
  -3  -3  -7 19140.2 674.868   6
  -3   3   7 19432.1 799.799   2
  -3  -3  -7 19451.6 630.502  10
   3   3  -7 18131.9 681.932  11
   3  -3   7 19876.5 948.025  10
  -3   3   7 20350.7 884.906  11
  -3   3   7 19700.5 727.438   9
  -3  -3  -7 19472.5 702.357   8
  -3  -3  -7 19480.7 912.467   7
  -3  -3  -6 19894.7 713.236   6
   3   3  -6 19447.0 762.515   5
  -3   3   6 18443.5 758.873   2
   3   3  -6 19306.3 653.762  11
  -3  -3  -6 19604.2 590.149  10
  -3   3   6 19705.9 842.984  11
   3  -3   6 20029.1 911.098  10
  -3   3   6 20009.9 701.409   9
  -3  -3  -6 21619.8 758.346   8
   3  -3   6 19712.4 887.630   7
  -3  -3  -6 20271.5 890.601   7
  -3  -3  -5 41619.6 1130.71   6
   3   3  -5 42006.8 1104.66   5
  -3   3   5 39084.1 1125.84   2
  -3  -3  -5 40424.9 886.271  10
   3   3  -5 40732.4 969.568  11
  -3   3   5 41858.1 1252.25  11
   3  -3   5 40216.8 1298.34  10
  -3   3   5 40513.4 1046.54   9
  -3  -3  -5 41550.9 1147.79   8
   3  -3   5 41221.7 1265.44   7
   3   3  -5 40964.1 1048.49   9
  -3  -3  -4 17702.9 729.373   6
   3   3  -4 16793.9 743.965   3
   3   3  -4 18239.8 619.913   5
  -3  -3  -4 18268.1 703.152   2
   3  -3   4 18705.0 817.474  10
  -3   3   4 19959.5 795.595  11
  -3  -3  -4 17382.6 494.088  10
   3   3  -4 18185.8 542.502  11
  -3   3   4 18656.4 635.635   9
  -3  -3  -4 18563.7 731.755   8
   3  -3   4 17555.2 726.451   7
   3   3  -4 18210.7 629.925   9
   3   3  -3 10746.9 571.634   3
  -3  -3  -3 10365.0 562.989   6
   3  -3   3 10938.9 441.051   4
   3   3  -3 10410.0 416.101   5
  -3  -3  -3 10608.3 504.992   2
  -3  -3  -3 9885.44 339.323  10
  -3   3   3 10568.7 565.222  11
   3   3  -3 10157.1 361.296  11
   3  -3   3 10104.8 589.317  10
   3  -3   3 9285.84 477.699   7
  -3  -3  -3 10997.8 567.624   8
  -3   3   3 10587.1 468.081   9
   3   3  -3 10101.2 447.830   9
   3  -3   2 7398.41 341.340   4
  -3   3   2 7665.47 333.654   4
  -3  -3  -2 8270.11 513.743   6
   3   3  -2 7971.42 325.430   5
  -3   3   2 7712.55 274.789   3
   3   3  -2 7142.88 457.416   3
  -3  -3  -2 7416.73 416.732   2
  -3   3   2 7701.80 478.827  11
  -3  -3  -2 7199.26 284.622  10
   3   3  -2 7539.32 276.516  11
   3  -3   2 7386.07 498.023  10
   3   3  -2 7166.51 382.239   9
  -3  -3  -2 7372.23 490.342   8
  -3  -3  -2 7550.65 421.508   9
  -3   3   2 7471.46 399.564   9
  -3  -3  -1 9844.16 568.378   6
  -3  -3  -1 10109.5 347.264   5
  -3   3   1 10486.7 375.837   4
   3   3  -1 10006.2 531.279   3
  -3   3   1 9988.79 348.233   3
  -3  -3  -1 10565.8 490.482   2
  -3   3   1 10011.6 552.533  11
  -3  -3  -1 10432.4 303.168  11
   3  -3   1 9557.35 553.577  10
  -3  -3  -1 10139.2 363.499  10
  -3   3   1 9178.27 458.821   9
   3   3  -1 10295.1 454.169   9
  -3  -3  -1 10719.9 592.883   8
  -3  -3  -1 10463.2 484.418   9
  -3  -3   0 10114.1 354.126   5
   3   3   0 9621.56 515.155   3
  -3   3   0 9356.97 372.361   3
  -3  -3   0 9994.04 387.891  10
  -3  -3   0 9940.14 276.826  11
  -3   3   0 9536.46 537.886  11
   3  -3   0 9945.94 557.151  10
   3   3   0 10687.5 469.271   9
  -3  -3   0 10090.2 581.463   8
  -3  -3   0 10937.5 481.187   9
  -3  -3   1 8324.61 344.431   5
  -3   3  -1 8300.16 375.794   3
   3   3   1 8394.54 481.469   3
   3  -3  -1 9317.28 443.134   2
  -3  -3   1 8921.12 266.314  11
  -3  -3   1 8562.77 391.053  10
   3  -3  -1 8562.71 528.434  10
  -3   3  -1 9058.74 523.263  11
   3   3   1 8729.23 443.929   9
  -3  -3   1 9744.96 589.428   8
  -3  -3   2 7139.51 340.254   5
   3   3   2 6710.96 440.310   4
  -3   3  -2 6630.04 450.810   5
   3   3   2 6421.26 426.671   3
   3  -3  -2 6607.68 380.531   2
  -3  -3   2 6613.18 258.017  11
  -3   3  -2 6784.71 468.180  11
   3  -3  -2 7241.78 482.724  10
   3   3   2 6826.19 412.234   9
   3  -3  -2 6543.89 217.099   7
  -3  -3   2 7172.00 529.356   8
   3   3   3 7978.26 488.922   4
  -3   3  -3 9954.16 552.778   6
  -3  -3   3 8715.84 417.728   5
  -3   3  -3 8480.65 519.233   5
   3   3   3 8451.71 495.662   3
   3  -3  -3 9338.44 461.461   2
   3  -3  -3 9662.37 560.411  10
   3   3   3 8740.91 491.562   9
  -3  -3   3 8304.70 565.225   8
  -3   3  -4 17963.7 755.722   6
  -3  -3   4 17614.4 648.523   5
  -3   3  -4 16424.2 746.774   5
   3   3   4 18218.2 752.055   4
   3  -3  -4 17271.7 432.622   3
   3   3   4 17345.8 716.617   3
   3  -3  -4 18204.4 679.570   2
   3   3   4 17270.1 517.097  10
   3  -3  -4 15904.3 759.646  10
  -3  -3   4 17195.2 690.994  10
   3   3   4 17885.5 737.738   9
  -3  -3   4 17054.9 825.149   8
  -3   3  -5 43187.3 1227.88   6
   3   3   5 39645.7 1228.86   4
  -3   3  -5 42722.1 1310.28   5
   3  -3  -5 42298.8 815.858   3
   3  -3  -5 42829.8 1183.64   2
   3   3   5 41375.8 1213.38   2
   3  -3  -5 44096.0 1321.13  10
   3   3   5 43799.6 965.919  10
   3   3   5 43908.8 1273.91   9
  -3  -3   5 41693.1 1369.97   8
  -3   3  -6 21877.7 822.208   6
  -3   3  -6 21088.8 915.550   5
   3  -3  -6 20958.9 526.906   3
   3   3   6 20790.6 852.163   2
   3  -3  -6 22733.1 932.244  10
   3   3   6 21478.3 642.568  10
   3   3   6 21592.9 898.303   9
  -3  -3   6 22750.4 984.142   8
   3  -3  -6 22137.4 744.155   9
  -3   3  -7 20116.0 764.253   6
  -3   3  -7 19420.8 923.575   5
   3  -3  -7 18379.9 511.235   3
   3   3   7 16978.1 797.169   2
   3  -3  -7 17334.5 857.275  10
   3   3   7 17954.3 624.264  10
  -3  -3   7 19051.2 912.167   8
   3  -3  -7 19121.3 692.010   9
   3   3   7 18860.5 882.198   9
   3  -3  -8 5187.50 277.874   3
  -3   3  -8 5016.22 379.679   6
  -3   3  -8 4689.26 478.329   5
  -3  -3   8 5270.33 379.881   1
   3   3   8 5486.51 493.035   2
   3   3   8 4654.51 326.461  10
   3  -3  -8 4813.04 485.064  10
  -3  -3   8 4836.97 484.842   8
  -3   3  -9 13726.8 628.403   6
  -3   3  -9 14926.5 873.763   5
  -3  -3   9 14625.5 642.997   1
   3   3   9 15007.8 808.169   2
   3  -3  -9 12945.2 792.293  10
   3   3   9 13077.3 600.890  10
  -3  -3   9 14529.9 827.402   8
  -3   3 -10 6530.43 642.369   5
  -3  -3  10 6740.25 432.917   1
   3   3  10 6361.13 579.065   2
   3  -3 -10 5850.22 572.325  10
  -3  -3  10 5847.34 548.647   8
  -3   3 -11 20201.0 1082.04   5
  -3  -3  11 19631.1 1074.25   2
   3   3  11 20147.5 1033.07   2
   3  -3 -11 19558.9 1044.43  10
  -3  -3  11 19711.6 997.225   8
  -3   3 -12 8236.43 730.916   5
  -3  -3  12 7638.28 707.292   2
   3   3  12 7625.44 681.341   2
   3  -3 -12 5955.30 609.506  10
  -3  -3  12 7827.44 656.800   8
  -3   3 -13 5239.51 654.259   5
   3   3  13 5611.11 628.825   2
  -3  -3  13 4744.36 620.211   2
   3  -3 -13 4858.04 592.897  10
  -3  -3  13 5418.19 559.552   8
  -3   3 -14 4065.51 591.601   5
  -3  -3  14 3700.60 567.357   2
   3   3  14 3443.51 565.486   2
   3  -3 -14 2893.24 508.504  10
  -3  -3  14 3161.00 458.994   8
  -3   3 -15 13060.2 1016.79   5
   3  -3 -15 13504.1 999.615  10
  -3  -3  15 13218.4 1025.63   2
   3   3  15 14138.9 1048.97   2
  -3   3 -16 3450.52 586.969   5
   3  -3 -16 5376.43 719.775  10
  -3  -3  16 5134.08 736.287   2
   3   3  16 4545.31 655.026   2
  -3   3 -17 5777.80 724.404   5
   3  -3 -17 5646.43 737.674  10
  -3  -3  17 5201.86 721.747   2
   3   3  17 4965.45 720.055   2
  -3   3 -18 2895.04 593.503   5
   3  -3 -18 2808.51 616.395  10
  -3  -3  18 2574.95 583.133   2
   3   3  18 2383.63 638.763   2
  -3  -3  19 5024.14 761.271   2
   3  -4  18 1957.07 612.414   2
  -3   4  18 1224.98 462.762   2
  -3  -4 -18 1077.37 506.270   5
   3   4 -18 1425.71 486.437   5
   3  -4  17 1091.59 537.774   2
  -3   4  17 953.332 422.147   2
  -3  -4 -17 1096.44 436.093   5
   3   4 -17 2087.71 575.962   5
  -3  -4 -17 491.822 468.818   7
   3   4 -16 1203.76 480.077   5
  -3   4  16 724.013 396.228   2
   3  -4  16 713.057 418.397   2
  -3  -4 -16 1046.46 333.488  10
  -3  -4 -16 1274.64 459.297   7
   3   4 -15 1373.37 464.211   5
  -3   4  15 1353.96 455.563   2
   3  -4  15 806.670 485.720   2
  -3  -4 -15 1433.53 357.424  10
  -3  -4 -15 1203.32 483.902   7
   3   4 -14 1504.33 454.172   5
   3  -4  14 1625.00 480.207   2
  -3   4  14 1715.16 438.078   2
  -3  -4 -14 1649.86 352.335  10
  -3  -4 -14 1531.63 528.053   7
   3   4 -13 2691.95 526.130   5
   3  -4  13 2685.39 530.731   2
  -3   4  13 2995.31 502.017   2
  -3   4  13 3174.34 533.761  11
  -3  -4 -13 2917.83 398.588  10
  -3  -4 -13 2874.59 550.761   7
  -3  -4 -12 7557.07 760.110   7
   3   4 -12 8371.48 744.853   5
   3  -4  12 7111.05 732.129   2
  -3   4  12 8054.03 686.076   2
  -3   4  12 7628.46 709.727  11
  -3  -4 -12 8645.17 591.580  10
  -3  -4 -11 1051.57 403.526   7
   3   4 -11 710.467 309.999   5
  -3   4  11 564.907 298.111   2
  -3   4  11 743.884 345.739  11
  -3  -4 -11 303.007 212.468  10
  -3   4  11 236.142 232.080   9
  -3  -4 -10 2920.71 489.244   7
   3   4 -10 3135.86 462.134   5
  -3   4  10 2450.67 401.824   2
  -3   4  10 2593.05 436.413  11
  -3  -4 -10 2822.35 337.885  10
   3  -4  10 3088.61 540.490  10
  -3   4  10 2402.18 351.085   9
   3   4  -9 10097.2 690.715   5
  -3   4   9 8793.06 644.345   2
  -3  -4  -9 10483.7 547.069  10
   3  -4   9 10050.3 813.724  10
  -3   4   9 10013.8 713.149  11
  -3   4   9 10475.9 611.565   9
  -3  -4  -9 9949.92 760.787   7
  -3  -4  -8 16701.5 719.258   6
   3   4  -8 16896.9 837.239   5
  -3   4   8 16099.7 820.000   2
  -3  -4  -8 16459.9 653.897  10
   3  -4   8 16413.9 980.825  10
  -3   4   8 16751.0 869.945  11
  -3   4   8 15531.7 748.222   9
  -3  -4  -8 17526.9 945.274   7
  -3  -4  -7 16655.6 738.084   6
   3   4  -7 17383.9 794.323   5
  -3   4   7 14634.7 764.713   2
  -3  -4  -7 15982.1 656.103  11
   3   4  -7 15731.4 613.483  11
   3  -4   7 14849.0 905.439  10
  -3  -4  -7 16003.8 616.781  10
  -3   4   7 15534.9 809.275  11
  -3   4   7 16160.8 722.475   9
  -3  -4  -7 15635.2 866.081   7
  -3  -4  -6 15359.1 719.945   6
   3   4  -6 14029.2 672.856   5
  -3  -4  -6 14549.4 580.107  11
  -3  -4  -6 15316.1 569.995  10
  -3   4   6 14664.2 759.921  11
   3  -4   6 13342.1 813.070  10
   3   4  -6 14398.6 540.231  11
  -3   4   6 15029.7 670.838   9
   3   4  -6 14515.1 667.010   9
  -3  -4  -5 22454.3 900.603   6
   3   4  -5 21816.6 918.056   3
   3   4  -5 23785.0 820.486   5
  -3  -4  -5 21371.7 665.970  11
   3  -4   5 22369.2 1023.69  10
  -3   4   5 22496.5 928.682  11
  -3  -4  -5 21694.6 679.812  10
   3   4  -5 22759.7 629.218  11
  -3  -4  -5 21471.4 874.058   8
  -3   4   5 22730.2 833.519   9
   3   4  -5 22598.2 829.021   9
  -3  -4  -4 12320.6 665.829   6
   3   4  -4 12855.1 678.083   3
   3  -4   4 11840.2 467.940   4
   3   4  -4 11341.2 526.610   5
   3  -4   4 10627.8 701.825  10
  -3   4   4 11265.5 644.650  11
   3   4  -4 11694.9 381.593  11
  -3  -4  -4 13140.2 489.582  10
  -3  -4  -4 11755.2 419.330  11
  -3  -4  -4 12586.3 678.655   8
  -3   4   4 11902.3 591.105   9
   3   4  -4 12467.0 589.999   9
   3  -4   3 38966.7 912.327   4
  -3  -4  -3 41019.4 1311.09   6
   3   4  -3 40049.9 1020.07   5
   3   4  -3 39443.5 1227.88   3
  -3  -4  -3 41385.1 808.098  11
  -3  -4  -3 40791.1 964.729  10
  -3   4   3 38583.1 1216.60  11
   3   4  -3 40454.3 750.092  11
   3  -4   3 39267.8 1339.93  10
  -3  -4  -3 39757.8 1288.96   8
  -3   4   3 40996.5 1143.46   9
   3   4  -3 39045.5 1122.39   9
  -3   4   2 64286.4 1035.70   3
  -3  -4  -2 59904.7 1709.15   6
  -3  -4  -2 62378.4 1327.09   5
  -3   4   2 61771.1 1158.22   4
   3   4  -2 62586.4 1589.88   3
  -3   4   2 61780.9 1594.72  11
  -3  -4  -2 62582.1 985.958  11
  -3  -4  -2 61257.8 984.202  11
  -3  -4  -2 61863.1 1319.64  10
   3  -4   2 62903.4 1731.42  10
  -3  -4  -2 65995.3 1744.89   8
   3   4  -2 64880.5 1504.38   9
  -3   4   2 63932.5 1527.46   9
  -3  -4  -1 22714.5 989.167   6
  -3  -4  -1 24479.6 705.996   5
   3   4  -1 24173.6 893.214   3
  -3   4   1 24976.0 573.926   3
  -3   4   1 23411.1 896.816  11
   3  -4   1 23276.3 976.020  10
  -3  -4  -1 22680.2 714.860  10
   3   4  -1 23964.5 829.240   9
  -3  -4  -1 26677.7 1040.98   8
  -3   4   1 23924.3 860.360   9
  -3  -4   0 51760.3 1601.01   6
  -3  -4   0 54886.2 1197.32   5
  -3   4   0 53593.1 1083.61   3
   3   4   0 51064.4 1382.26   3
  -3   4   0 51197.8 1426.11  11
   3  -4   0 53009.1 1533.35  10
  -3  -4   0 53103.2 1250.51  10
  -3  -4   0 57143.4 1629.20   8
   3   4   0 54535.6 1366.65   9
  -3   4   0 52257.6 1406.42   9
  -3  -4   1 29094.3 1171.67   6
  -3  -4   1 31711.8 859.308   5
   3   4   1 30173.4 998.945   3
  -3   4  -1 28976.4 1031.49  11
  -3  -4   1 31288.5 920.832  10
   3  -4  -1 31229.2 1140.51  10
   3   4   1 31262.3 991.485   9
  -3  -4   1 32184.7 1197.67   8
  -3  -4   2 59072.7 1748.37   6
  -3  -4   2 56957.9 1322.54   5
   3   4   2 58208.9 1460.29   3
  -3   4  -2 55404.3 1525.30  11
   3  -4  -2 56701.1 1610.99  10
  -3  -4   2 56818.2 1404.90  10
   3   4   2 56616.1 1454.16   9
  -3  -4   2 57555.5 1697.36   8
   3  -4  -2 56237.4 1088.91   7
  -3  -4   3 36484.4 1039.41   5
   3   4   3 36384.0 1117.90   4
  -3  -4   3 37303.2 1378.42   6
  -3   4  -3 36524.6 1219.34   5
   3   4   3 36711.0 1118.48   3
   3  -4  -3 35544.8 1248.51  10
   3   4   3 36085.6 1146.98   9
   3  -4  -3 36734.9 839.872   7
  -3  -4   3 36945.9 1329.02   8
  -3  -4   4 15007.9 650.599   5
   3   4   4 13560.3 669.238   4
  -3  -4   4 14624.6 864.342   6
  -3   4  -4 14543.2 767.546   5
   3   4   4 13487.8 661.836   3
   3   4   4 13957.0 553.523  10
   3  -4  -4 14071.8 771.655  10
   3   4   4 14128.2 710.281   9
  -3  -4   4 14680.2 831.781   8
   3  -4  -4 14414.3 517.266   7
  -3  -4   5 23935.6 899.593   5
  -3   4  -5 23673.9 1012.85   5
   3   4   5 23834.4 926.056   4
   3  -4  -5 23305.7 1028.08  10
   3   4   5 24475.1 770.049  10
   3   4   5 24376.1 967.797   9
  -3  -4   5 25211.3 1105.59   8
   3  -4  -5 24071.4 769.579   7
   3   4   6 15178.5 754.986   4
  -3   4  -6 16424.0 854.170   5
   3  -4  -6 16365.7 865.884  10
   3   4   6 15747.4 621.873  10
   3   4   6 17072.0 841.714   9
  -3  -4   6 15955.4 913.412   8
   3  -4  -6 14790.7 656.689   7
   3   4   7 15975.8 810.025   4
  -3   4  -7 17323.0 929.537   5
   3   4   7 17751.3 877.375   2
   3  -4  -7 16333.7 890.730  10
   3   4   7 17907.7 687.922  10
   3   4   7 17036.2 876.003   9
  -3  -4   7 18447.4 964.089   8
   3  -4  -7 16374.5 744.154   7
  -3   4  -8 16954.6 936.778   5
   3  -4  -8 17147.7 385.839   3
   3   4   8 17063.9 897.893   2
   3  -4  -8 17791.0 941.998  10
   3   4   8 16930.3 696.536  10
   3   4   8 17002.1 915.540   9
  -3  -4   8 17512.6 970.686   8
  -3   4  -9 7561.06 674.141   5
   3  -4  -9 8313.92 293.028   3
   3   4   9 8510.93 663.996   2
   3  -4  -9 8647.10 699.395  10
   3   4   9 8779.98 696.133   9
  -3  -4   9 8614.18 692.915   8
   3  -4 -10 3761.07 222.742   3
  -3   4 -10 3183.68 495.726   5
   3   4  10 4056.20 507.616   2
   3  -4 -10 3892.69 506.902  10
  -3  -4  10 2765.44 434.676   8
  -3   4 -11-39.9892 298.817   5
   3   4  11-300.603 338.486   2
   3  -4 -11 533.131 326.013  10
  -3  -4  11 268.423 314.369   8
  -3   4 -12 7589.54 772.255   5
   3   4  12 5960.63 627.344   2
   3  -4 -12 6058.87 672.541  10
  -3  -4  12 6380.54 642.160   8
  -3   4 -13 2479.85 572.899   5
   3  -4 -13 3283.84 540.476  10
  -3  -4  13 2258.39 500.800   2
   3   4  13 1886.91 439.658   2
  -3   4 -14 1738.46 537.045   5
   3  -4 -14 1944.55 504.429  10
  -3  -4  14 1103.16 446.000   2
   3   4  14 1141.87 393.805   2
  -3   4 -15 3070.39 627.100   5
  -3  -4  15 1870.70 521.723   6
   3  -4 -15 860.072 384.787  10
   3   4  15 1837.46 543.650   2
  -3  -4  15 2212.91 584.401   2
  -3   4 -16 1046.00 484.773   5
  -3  -4  16 399.044 394.886   6
   3  -4 -16 864.561 400.612  10
  -3  -4  16 234.267 434.834   2
   3   4  16 855.103 457.093   2
  -3  -4  17 2237.40 567.523   6
  -3   4 -17 1895.69 567.353   5
   3  -4 -17 1535.97 519.971  10
   3   4  17 1925.07 530.422   2
  -3  -4  17 1551.15 531.943   2
   3   4  18 1781.72 533.748   2
  -3  -4  18 1813.34 596.649   2
  -3  -4  18 1183.71 462.930   6
  -3  -4  19-757.047 449.100   6
   3   5 -18 3604.63 660.966   5
   3  -5  17 368.435 501.856   2
  -3   5  17-91.6923 394.648   2
   3   5 -17-375.735 386.133   5
   3  -5  16 5224.56 773.329   2
  -3   5  16 4190.41 644.144   2
   3   5 -16 5622.06 770.070   5
  -3  -5 -16 4597.02 749.212   7
   3  -5  15 1774.47 513.436   2
  -3   5  15 3626.20 623.497   2
   3   5 -15 2171.52 504.289   5
  -3  -5 -15 2987.08 630.137   7
   3   5 -14 6367.20 740.035   5
   3  -5  14 6146.06 768.590   2
  -3   5  14 7261.61 759.849   2
  -3  -5 -14 6678.65 592.249  10
  -3  -5 -14 6264.13 776.139   7
   3  -5  14 4112.89 708.798  10
  -3  -5 -13 4385.66 645.446   7
   3   5 -13 3932.11 608.253   5
  -3   5  13 3370.76 539.210   2
  -3   5  13 4378.59 596.348  11
  -3  -5 -13 3250.53 422.099  10
   3  -5  13 3790.96 690.279  10
  -3   5  13 4006.39 529.062   9
   3   5 -12 11888.0 884.829   5
  -3   5  12 9003.61 771.828   2
  -3  -5 -12 10562.6 686.247  10
  -3   5  12 9225.16 801.858  11
  -3  -5 -12 10454.5 896.960   7
   3  -5  12 9023.81 868.221  10
  -3   5  12 9428.96 720.751   9
  -3  -5 -11 4017.81 607.191   7
   3   5 -11 5031.79 600.148   5
  -3   5  11 4105.37 536.131   2
  -3  -5 -11 3346.79 404.159  10
  -3   5  11 3254.86 506.891  11
   3  -5  11 3911.58 609.664  10
  -3   5  11 3467.02 488.014   9
  -3  -5 -10 8118.65 751.330   7
   3   5 -10 8800.42 692.933   5
  -3   5  10 8382.91 697.348   2
  -3  -5 -10 8074.78 540.129  10
  -3   5  10 7422.43 661.939  11
   3  -5  10 8075.85 801.619  10
  -3   5  10 7756.35 616.029   9
   3   5  -9 19871.4 987.922   5
  -3   5   9 19532.5 1011.87  11
  -3  -5  -9 22091.2 862.016  10
   3  -5   9 21379.9 1220.96  10
  -3   5   9 21804.2 967.276   9
  -3  -5  -9 20689.8 1137.23   7
  -3  -5  -8 13149.3 744.145   6
   3   5  -8 12259.4 735.278   5
  -3   5   8 12737.6 807.545  11
  -3  -5  -8 13582.2 639.602  10
   3  -5   8 12565.2 914.415  10
  -3   5   8 12890.9 732.790   9
  -3  -5  -8 10489.3 792.914   7
  -3  -5  -7 9658.31 644.346   6
   3   5  -7 9594.99 611.844   5
  -3   5   7 9090.67 651.215  11
  -3  -5  -7 10660.2 553.295  10
   3  -5   7 10055.9 815.551  10
  -3  -5  -7 10187.3 751.850   7
  -3   5   7 10041.2 631.088   9
   3   5  -7 10244.5 636.823   9
  -3  -5  -6 7181.92 574.334   6
   3   5  -6 7347.49 517.692   5
  -3  -5  -6 7342.05 366.802  11
  -3   5   6 6908.11 566.691  11
   3   5  -6 7026.43 346.230  11
  -3  -5  -6 7878.05 460.129  10
  -3   5   6 7721.83 561.124   9
   3   5  -6 6462.02 514.038   9
   3  -5   6 7580.94 711.651  10
  -3  -5  -5 5175.16 512.399   6
   3   5  -5 4762.69 409.544   5
   3   5  -5 4333.66 460.007   3
  -3  -5  -5 4743.34 256.620  11
   3   5  -5 4545.53 230.841  11
  -3  -5  -5 4969.97 368.377  10
  -3   5   5 5008.20 477.308  11
   3  -5   5 5301.25 582.194  10
  -3   5   5 4722.35 436.959   9
   3   5  -5 4313.48 427.228   9
   3   5  -4 7255.45 553.424   3
  -3  -5  -4 7403.93 617.030   6
   3   5  -4 6601.65 450.172   5
   3  -5   4 7147.80 330.247   4
  -3   5   4 7090.54 540.499  11
  -3  -5  -4 8365.05 461.343  10
   3   5  -4 7137.56 207.872  11
  -3  -5  -4 7817.85 265.558  11
   3  -5   4 9045.20 728.497  10
  -3   5   4 8369.39 554.046   9
   3   5  -4 7681.70 540.177   9
  -3  -5  -3 11853.9 754.149   6
  -3   5   3 12685.7 338.176   4
   3   5  -3 12725.2 704.682   3
  -3   5   3 12290.4 678.648  11
  -3  -5  -3 12718.0 568.540  10
   3  -5   3 12256.1 802.286  10
  -3   5   3 12009.2 662.292   9
   3   5  -3 12449.8 665.134   9
  -3  -5  -2 236.838 246.737   6
  -3  -5  -2 331.456 132.364   5
   3   5  -2 7.01064 229.564   3
  -3   5   2 607.667 262.436  11
  -3  -5  -2 626.466 176.962  10
   3   5  -2 359.225 201.526   9
   3  -5   2 313.874 297.910  10
  -3   5   2 543.843 245.316   9
  -3  -5  -1 12254.8 794.421   6
  -3  -5  -1 12801.1 561.910   5
  -3   5   1 12317.2 335.082   3
   3   5  -1 11669.0 646.009   3
  -3   5   1 10620.6 624.263  11
  -3  -5  -1 12219.9 576.055  10
   3  -5   1 10994.3 734.210  10
  -3   5   1 12496.8 686.475   9
   3   5  -1 11812.8 649.321   9
  -3  -5   0 27048.6 1206.72   6
  -3  -5   0 29095.4 900.018   5
  -3   5   0 27991.6 685.628   3
   3   5   0 28319.8 1010.46   3
  -3   5   0 27971.1 1037.62  11
   3  -5   0 29227.3 1183.74  10
  -3  -5   0 28606.5 945.538  10
  -3  -5   0 27205.0 1184.65   8
   3   5   0 27982.9 1021.16   9
  -3   5   0 28221.2 1061.10   9
  -3  -5   1 15447.8 940.887   6
  -3  -5   1 16992.0 682.603   5
   3   5   1 15749.3 740.400   3
  -3   5  -1 15060.6 773.782  11
   3  -5  -1 15882.0 867.412  10
  -3  -5   1 15990.0 718.198  10
  -3  -5   1 17039.5 926.859   8
   3   5   1 17109.9 788.609   9
  -3   5  -1 16855.0 823.706   9
  -3  -5   2 810.981 316.809   6
  -3  -5   2 694.237 176.276   5
   3   5   2 730.805 234.301   3
  -3   5  -2 716.684 256.194  11
   3  -5  -2 704.856 287.754  10
  -3  -5   2 477.555 211.999  10
   3   5   2 534.730 231.785   9
  -3  -5   2 640.068 297.980   8
  -3  -5   3 10906.2 806.955   6
   3   5   3 12256.5 646.113   3
  -3  -5   3 11032.1 649.507  10
  -3   5  -3 12060.6 699.563  11
   3  -5  -3 12743.7 795.824  10
  -3  -5   3 12237.6 812.943   8
   3   5   3 12539.4 704.035   9
   3  -5  -3 13628.3 522.145   7
   3   5   4 8375.50 543.332   4
  -3  -5   4 9592.31 782.465   6
  -3   5  -4 9558.80 672.638   5
   3   5   4 9192.22 573.817   3
   3   5   4 8886.33 516.264  10
  -3  -5   4 8252.31 594.676  10
  -3   5  -4 8824.71 615.094  11
   3  -5  -4 7508.31 642.976  10
   3  -5  -4 9056.37 444.989   7
  -3  -5   4 9270.33 733.734   8
   3   5   4 9478.77 648.166   9
   3   5   5 6102.82 478.671   4
  -3   5  -5 5010.57 525.531   5
  -3  -5   5 5951.56 628.906   6
   3   5   5 6069.35 439.021  10
   3  -5  -5 5544.63 586.084  10
   3  -5  -5 5626.75 388.012   7
   3   5   5 6252.30 562.814   9
  -3  -5   5 5338.37 573.111   8
  -3  -5   6 8220.96 744.342   6
  -3   5  -6 8047.88 688.495   5
   3   5   6 7553.91 546.077   4
   3   5   6 6415.83 457.452  10
   3  -5  -6 7818.88 661.284  10
   3   5   6 7608.89 619.807   9
  -3  -5   6 7550.10 682.741   8
   3  -5  -6 7872.14 483.510   7
  -3  -5   7 9457.91 819.259   6
  -3   5  -7 10283.0 773.183   5
   3   5   7 10013.3 651.287   4
   3  -5  -7 9027.78 716.212  10
   3   5   7 10534.7 747.203   9
  -3  -5   7 9428.92 771.454   8
   3  -5  -7 10738.3 605.724   7
  -3  -5   8 13019.8 960.288   6
   3   5   8 11883.9 726.911   4
  -3   5  -8 13010.1 879.828   5
   3  -5  -8 12035.9 818.790  10
   3   5   8 12741.1 836.580   9
   3  -5  -8 12958.5 717.569   7
  -3  -5   9 18292.3 1136.10   6
   3   5   9 18318.9 933.793   4
  -3   5  -9 18651.1 1078.17   5
   3   5   9 18214.9 1011.26   2
   3  -5  -9 18284.5 1053.84  10
   3   5   9 17984.2 1026.98   9
   3  -5  -9 17512.8 888.381   7
  -3   5 -10 7054.65 723.418   5
  -3  -5  10 6601.28 727.589   6
   3   5  10 7813.19 707.574   2
   3  -5 -10 7661.82 711.096  10
   3  -5 -10 6353.56 574.096   7
   3   5  10 7045.84 687.509   9
  -3   5 -11 3543.49 577.362   5
  -3  -5  11 4207.65 622.729   6
   3   5  11 4156.12 568.775   2
   3  -5 -11 2711.29 473.864  10
   3   5  11 3666.22 567.027   9
  -3  -5  12 10217.1 917.639   6
  -3   5 -12 10232.5 900.013   5
   3  -5 -12 9143.29 819.252  10
   3   5  12 11049.1 896.438   2
  -3   5 -13 4199.64 672.264   5
  -3  -5  13 4123.33 637.518   6
   3  -5 -13 3869.58 640.764  10
   3   5  13 3876.22 624.478   2
  -3   5 -14 6492.17 817.087   5
  -3  -5  14 6129.74 785.367   6
   3  -5 -14 6442.02 754.533  10
  -3  -5  14 7334.48 839.664   2
   3   5  14 6112.09 741.318   2
  -3   5 -15 2247.33 581.366   5
  -3  -5  15 2540.79 569.625   6
   3  -5 -15 2178.38 559.377  10
  -3  -5  15 2257.71 579.448   2
   3   5  15 3091.87 640.517   2
  -3   5 -16 3331.69 631.278   5
  -3  -5  16 3562.48 645.214   6
   3  -5 -16 4683.76 719.661  10
  -3  -5  16 3712.94 676.218   2
   3   5  16 3352.86 623.027   2
  -3  -5  17 1324.42 579.820   2
   3   5  17 1337.44 595.046   2
  -3  -5  17 961.513 452.904   6
  -3  -5  18 4236.23 696.771   6
   3   6 -17-321.229 467.431   5
   3   6 -16-201.584 413.800   5
   3  -6  15 2019.40 617.404   2
  -3   6  15 2805.75 589.604   2
   3   6 -15 1071.74 477.339   5
  -3  -6 -15 2107.90 527.373   7
   3  -6  15 2799.45 707.836  10
  -3   6  14-61.5476 389.697   2
  -3  -6 -14 597.478 381.990   7
   3   6 -14 376.516 429.586   5
   3  -6  14-285.656 481.648  10
  -3   6  14 939.879 417.688   9
  -3  -6 -13 506.928 448.864   7
   3   6 -13 732.006 377.261   5
  -3   6  13 598.080 433.810   2
  -3   6  13 678.205 374.896  11
   3  -6  13 160.273 468.118  10
  -3   6  13 852.088 380.084   9
  -3  -6 -12 804.609 478.023   7
   3   6 -12 76.9959 347.785   5
  -3   6  12-406.216 365.034  11
  -3  -6 -12 362.318 291.302  10
   3  -6  12 374.272 491.315  10
  -3   6  12-69.8061 305.381   9
   3   6 -11 5890.34 644.269   5
  -3  -6 -11 6538.21 744.035   7
  -3  -6 -11 6688.35 552.433  10
  -3   6  11 6104.17 653.887  11
   3  -6  11 5755.47 809.624  10
  -3   6  11 6929.15 666.466   9
  -3  -6 -10 10055.9 863.581   7
   3   6 -10 8561.40 728.386   5
  -3   6  10 10771.1 818.891  11
  -3  -6 -10 9667.54 628.735  10
   3  -6  10 8187.85 847.930  10
  -3   6  10 8512.01 694.364   9
  -3  -6  -9 1493.63 406.804   7
   3   6  -9 2088.15 403.430   5
  -3   6   9 1538.86 388.273  11
  -3  -6  -9 1633.96 290.761  10
   3   6  -9 1577.37 399.357   9
   3  -6   9 2086.05 488.964  10
  -3   6   9 1795.83 387.031   9
  -3  -6  -8 5877.35 658.682   7
  -3  -6  -8 6166.73 574.329   6
   3   6  -8 5851.89 564.755   5
  -3  -6  -8 5367.34 456.497  10
  -3   6   8 5318.26 567.645  11
   3  -6   8 4896.33 657.652  10
   3   6  -8 5334.22 555.766   9
  -3   6   8 4806.40 520.336   9
  -3  -6  -7 5562.86 557.983   6
   3   6  -7 5880.34 544.591   5
   3   6  -7 5344.01 563.361   3
  -3  -6  -7 5331.90 441.436  10
  -3   6   7 6178.12 600.035  11
   3  -6   7 6385.03 722.901  10
   3   6  -7 5345.98 531.479   9
  -3   6   7 6775.18 601.814   9
   3   6  -6 25374.4 1153.87   3
   3  -6   6 27418.0 775.663   4
  -3  -6  -6 29418.3 1262.03   6
   3   6  -6 29127.5 1108.33   5
  -3   6   6 28473.9 1175.06  11
  -3  -6  -6 26382.4 966.035  10
   3  -6   6 28666.6 1392.48  10
  -3   6   6 27450.7 1128.73   9
   3   6  -6 26006.3 1127.61   9
   3   6  -5 5008.47 464.529   5
  -3  -6  -5 4193.53 529.503   6
   3  -6   5 4832.71 255.314   4
   3   6  -5 4500.42 507.789   3
  -3  -6  -5 5106.79 429.815  10
  -3   6   5 4702.36 489.303  11
   3  -6   5 4617.47 627.064  10
  -3   6   5 5027.93 500.360   9
   3   6  -5 5213.21 518.245   9
  -3  -6  -4 28912.4 1275.80   6
   3   6  -4 25997.0 1105.99   3
  -3   6   4 24646.4 1066.37  11
  -3  -6  -4 28886.0 987.911  10
   3  -6   4 27010.3 1311.10  10
  -3   6   4 26892.8 1111.13   9
   3   6  -4 27293.7 1122.66   9
  -3  -6  -3 9452.20 768.361   6
   3   6  -3 10291.8 672.551   3
  -3   6   3 9141.01 623.227  11
  -3  -6  -3 9154.31 551.657  10
   3  -6   3 10497.4 831.403  10
  -3   6   3 9171.34 662.274   9
   3   6  -3 10054.4 681.201   9
  -3  -6  -2 15701.7 976.931   6
   3   6  -2 15457.5 797.573   3
  -3   6   2 15603.3 802.522  11
  -3  -6  -2 16666.7 754.276  10
   3  -6   2 16624.6 980.573  10
   3   6  -2 15778.1 819.162   9
  -3   6   2 16159.9 859.921   9
  -3  -6  -1 9210.69 778.953   6
   3   6  -1 9560.57 620.389   3
  -3   6   1 9324.15 619.856  11
  -3  -6  -1 9153.39 566.923  10
   3  -6   1 9459.36 757.311  10
   3   6  -1 9664.56 654.160   9
  -3   6   1 9562.89 673.278   9
  -3  -6   0 36499.9 1515.90   6
   3   6   0 33174.8 1178.13   3
  -3   6   0 34562.8 1217.47  11
   3  -6   0 33190.0 1381.05  10
  -3  -6   0 35998.0 1188.54  10
   3   6   0 32951.9 1243.01   9
  -3   6   0 33565.0 1281.80   9
  -3  -6   1 6176.72 667.132   6
   3   6   1 6225.33 495.054   3
  -3   6  -1 6610.74 552.348  11
  -3  -6   1 6815.63 517.291  10
   3  -6  -1 7196.79 681.602  10
  -3   6  -1 6883.51 615.610   9
   3   6   1 6566.70 565.492   9
  -3  -6   2 12397.7 916.354   6
   3   6   2 14356.6 729.334   3
   3  -6  -2 11968.6 840.972  10
  -3   6  -2 14507.0 780.861  11
  -3  -6   2 13544.3 755.475  10
   3   6   2 14496.4 814.602   9
  -3   6  -2 15253.9 874.406   9
  -3  -6   3 10402.1 863.009   6
   3   6   3 9910.81 606.535   3
  -3  -6   3 9615.99 650.350  10
  -3   6  -3 9246.98 652.031  11
   3  -6  -3 10133.9 761.228  10
   3   6   3 10796.6 722.566   9
   3  -6  -3 10913.5 523.281   7
  -3  -6   4 27698.1 1385.63   6
   3   6   4 27209.9 1050.30   3
  -3   6  -4 28859.3 1163.52  11
   3  -6  -4 26063.0 1242.48  10
  -3  -6   4 26952.6 1136.67  10
   3   6   4 28607.8 1198.63   9
   3  -6  -4 30149.3 940.929   7
   3   6   5 4651.81 430.799   4
  -3   6  -5 5025.56 592.662   5
  -3  -6   5 4661.92 643.089   6
   3   6   5 3965.88 407.624   3
   3  -6  -5 4269.83 551.609  10
  -3   6  -5 4121.21 480.140  11
   3  -6  -5 4950.27 402.474   7
  -3  -6   5 4173.03 511.549  10
   3   6   5 5330.60 574.524   9
   3   6   6 29106.6 1081.21   4
  -3  -6   6 28541.8 1467.77   6
  -3   6  -6 30356.1 1364.04   5
  -3  -6   6 24540.2 1160.80  10
   3  -6  -6 28195.2 1315.64  10
   3  -6  -6 28872.6 1011.94   7
   3   6   6 27964.6 1242.66   9
   3   6   7 7766.80 576.379   4
  -3  -6   7 7948.35 815.255   6
  -3   6  -7 7595.66 717.704   5
   3  -6  -7 8708.88 774.357  10
   3   6   7 8069.22 712.378   9
   3  -6  -7 7787.35 559.516   7
   3   6   8 5351.62 535.120   4
  -3   6  -8 5576.55 663.680   5
  -3  -6   8 5503.44 720.933   6
   3  -6  -8 5139.47 648.448  10
   3  -6  -8 4749.62 469.582   7
   3   6   8 5290.41 600.973   9
  -3   6  -9 1492.21 450.039   5
  -3  -6   9 868.346 470.606   6
   3   6   9 667.067 306.379   4
   3  -6  -9 1454.22 423.952  10
   3   6   9 1281.19 396.009   9
   3  -6  -9 967.931 308.560   7
  -3   6 -10 8392.40 778.001   5
  -3  -6  10 8467.22 838.069   6
   3   6  10 9278.63 705.775   4
   3  -6 -10 8275.02 787.226  10
   3   6  10 9867.32 846.997   9
   3  -6 -10 8669.22 678.567   7
  -3   6 -11 6505.21 757.237   5
   3   6  11 5783.60 593.143   4
  -3  -6  11 5379.78 720.203   6
   3  -6 -11 5439.73 692.463  10
   3  -6 -11 6086.63 616.662   7
   3   6  11 5623.64 691.653   9
   3   6  12 143.114 313.623   4
  -3   6 -12 728.899 415.516   5
  -3  -6  12 527.309 399.025   6
   3  -6 -12-34.3259 411.901  10
   3   6  12-0.26025 454.906   9
  -3   6 -13 354.365 461.691   5
  -3  -6  13 687.309 450.833   6
   3  -6 -13 494.913 401.479  10
   3   6  13 508.860 350.327   2
  -3   6 -14-470.907 501.440   5
  -3  -6  14-428.534 447.094   6
   3  -6 -14 119.207 370.321  10
   3   6  14 476.850 430.213   2
  -3   6 -15 3226.68 689.918   5
  -3  -6  15 2287.88 562.999   6
   3  -6 -15 1800.50 513.048  10
   3   6  15 1666.21 498.924   2
  -3  -6  16-240.535 416.034   6
  -3  -6  17 528.118 417.878   6
   3   7 -15 370.155 444.858   5
  -3   7  15-92.1762 377.995   9
   3   7 -14 1464.56 482.579   5
  -3   7  14 1854.38 488.766   9
  -3  -7 -13 836.954 472.990   7
   3   7 -13 874.365 491.719   5
   3  -7  13 1197.15 601.207  10
   3   7 -13 634.999 382.709   9
  -3   7  13-38.6369 326.894   9
  -3  -7 -12 9518.40 938.267   7
   3   7 -12 11790.4 951.569   5
  -3   7  12 11321.0 919.099  11
  -3   7  12 12192.9 930.350   9
   3  -7  12 11437.4 1097.61  10
   3   7 -12 11285.1 935.084   9
  -3  -7 -11 1715.74 518.215   7
   3   7 -11 469.431 361.936   5
  -3   7  11 800.799 388.621  11
   3  -7  11 966.428 510.213  10
   3   7 -11 995.613 393.775   9
  -3   7  11 1400.68 423.547   9
  -3  -7 -10 10021.9 925.005   7
   3   7 -10 10932.6 863.685   5
  -3   7  10 10533.4 839.566  11
   3  -7  10 11576.3 1039.27  10
  -3   7  10 11600.8 871.990   9
   3   7 -10 10200.4 826.081   9
   3   7  -9 3563.76 519.032   5
  -3  -7  -9 2106.17 477.170   7
  -3   7   9 2710.41 478.996  11
  -3  -7  -9 2358.12 367.983  10
   3  -7   9 2489.22 588.146  10
   3   7  -9 2058.47 463.091   9
  -3   7   9 3492.05 522.736   9
   3   7  -8 8558.62 694.485   5
   3   7  -8 7754.56 735.167   3
  -3   7   8 8928.25 737.902  11
  -3  -7  -8 8532.96 619.892  10
   3  -7   8 8931.48 895.442  10
   3   7  -8 8837.31 729.780   9
  -3  -7  -8 9717.89 878.850   7
  -3   7   8 7108.80 671.726   9
   3   7  -7 1151.51 359.829   5
  -3  -7  -7 597.606 286.352   6
   3   7  -7 254.970 309.049   3
  -3   7   7 604.112 320.118  11
  -3  -7  -7 473.503 257.540  10
  -3   7   7 418.556 302.828   9
   3  -7   7 884.759 429.292  10
   3   7  -7 862.646 362.947   9
  -3  -7  -6 9942.62 838.216   6
   3   7  -6 8770.82 718.789   3
  -3   7   6 9744.46 721.760  11
  -3  -7  -6 9416.76 621.456  10
   3  -7   6 8139.80 857.900  10
  -3   7   6 9624.88 745.732   9
   3   7  -6 9243.70 741.844   9
  -3  -7  -5 6225.59 694.211   6
   3   7  -5 6658.51 615.947   3
  -3   7   5 6752.24 601.415  11
  -3  -7  -5 6231.98 520.971  10
  -3   7   5 7245.41 636.562   9
   3  -7   5 6380.01 713.384  10
   3   7  -5 6491.36 632.032   9
  -3  -7  -4-44.6742 315.158   6
   3   7  -4-147.029 264.768   3
  -3   7   4 47.2732 245.719  11
  -3  -7  -4 122.404 221.889  10
  -3   7   4 180.262 297.584   9
   3  -7   4-881.531 400.593  10
   3   7  -4-151.137 278.414   9
  -3  -7  -3 3979.18 598.907   6
   3   7  -3 4872.47 515.541   3
  -3   7   3 4806.29 517.251  11
  -3  -7  -3 4183.19 436.805  10
   3   7  -3 3849.66 493.799   9
  -3   7   3 3798.11 514.253   9
   3  -7   3 3058.77 528.503  10
  -3  -7  -2 1161.91 414.272   6
   3   7  -2 941.775 326.159   3
  -3   7   2 363.947 280.450  11
  -3  -7  -2 738.543 279.853  10
  -3   7   2 919.835 357.471   9
   3  -7   2 452.966 354.942  10
   3   7  -2 253.780 285.346   9
  -3  -7  -1 4448.13 657.614   6
   3   7  -1 3252.28 424.416   3
  -3   7   1 3555.63 442.583  11
   3   7  -1 4713.10 547.043   9
   3  -7   1 3837.24 576.704  10
  -3   7   1 3799.10 534.382   9
  -3  -7  -1 3503.53 420.128  10
  -3  -7   0 43.2728 315.906   6
   3   7   0-48.1063 229.976   3
  -3   7   0-238.112 260.021  11
  -3  -7   0-47.9194 225.458  10
  -3   7   0-90.7350 293.963   9
   3  -7   0 590.040 408.174  10
   3   7   0 214.751 334.363   9
  -3  -7   1 4020.30 621.924   6
   3   7   1 2368.50 353.995   3
  -3   7  -1 2847.69 404.874  11
  -3   7  -1 3893.67 523.128   9
   3  -7  -1 3665.68 582.989  10
  -3  -7   1 3274.32 434.152  10
   3   7   1 3185.41 464.762   9
  -3  -7   2 861.189 405.543   6
   3   7   2 128.224 214.680   3
  -3   7  -2 542.513 296.167  11
  -3  -7   2-61.0374 275.828  10
   3  -7  -2 611.263 427.297  10
  -3   7  -2 217.799 335.336   9
   3   7   2 643.945 338.670   9
  -3  -7   3 3570.16 594.488   6
   3   7   3 3981.12 436.192   3
  -3   7  -3 4230.71 496.850  11
   3   7   3 3880.07 520.285   9
  -3   7  -3 4504.57 583.218   9
   3  -7  -3 3821.15 558.229  10
  -3  -7   3 3895.89 498.475  10
   3  -7  -3 4520.70 399.872   7
   3  -7  -4 114.425 169.214   7
  -3  -7   4-100.099 377.306   6
   3   7   4 503.928 270.147   3
  -3   7  -4-26.2435 297.975  11
   3  -7  -4-2.47486 342.693  10
  -3  -7   4 186.577 273.614  10
  -3   7  -4-83.4131 403.683   9
   3   7   4 630.166 312.268   9
  -3  -7   5 6282.90 764.125   6
  -3   7  -5 5328.22 561.222  11
   3  -7  -5 7389.75 777.065  10
  -3  -7   5 5614.91 611.956  10
   3  -7  -5 6713.70 496.307   7
   3   7   5 6978.66 704.418   9
  -3  -7   6 7855.17 858.946   6
  -3   7  -6 8056.71 708.356  11
   3  -7  -6 7443.01 752.753  10
   3  -7  -6 7883.08 565.423   7
  -3  -7   6 7257.46 675.282  10
   3   7   6 8172.07 760.740   9
   3   7   7 620.882 256.053   4
  -3   7  -7-406.335 356.170   5
  -3  -7   7 245.896 418.415   6
  -3   7  -7 931.958 342.540  11
   3  -7  -7 957.580 435.007  10
  -3  -7   7-119.579 332.719  10
   3   7   7 470.526 392.399   9
  -3   7  -8 8405.62 820.634   5
  -3  -7   8 8971.72 916.575   6
   3   7   8 7334.14 610.216   4
   3  -7  -8 8369.54 802.057  10
  -3  -7   8 7242.12 712.880  10
   3   7   8 7907.47 759.312   9
   3   7   9 2370.54 382.593   4
  -3   7  -9 2437.32 571.821   5
  -3  -7   9 2546.34 621.006   6
   3  -7  -9 1692.34 526.359  10
  -3  -7   9 2066.12 492.165  10
   3   7   9 2195.51 499.791   9
   3   7  10 11779.9 788.672   4
  -3  -7  10 11125.4 1061.08   6
  -3   7 -10 12538.3 1029.73   5
   3  -7 -10 11054.5 941.642  10
  -3  -7  10 10995.0 959.404  10
   3   7  10 12171.7 977.834   9
  -3   7 -11 629.699 453.442   5
  -3  -7  11 1001.48 455.565   6
   3   7  11 760.954 306.166   4
   3  -7 -11 570.642 467.748  10
   3   7  11 328.986 467.589   9
  -3   7 -12 10488.9 991.819   5
  -3  -7  12 8199.27 922.473   6
   3   7  12 8820.22 742.354   4
   3  -7 -12 10408.0 980.579  10
   3   7  12 9162.36 890.584   9
  -3   7 -13 1327.47 499.916   5
  -3  -7  13 1493.46 579.546   6
   3   7  13 1068.22 394.551   4
   3  -7 -13 1008.22 486.902  10
   3   7  13 817.835 421.934   9
  -3  -7  14 2468.67 654.467   6
   3   7  14 2651.48 527.525   4
   3   8 -13 3446.70 636.633   5
   3   8 -13 2769.11 614.383   9
  -3   8  13 3854.08 649.610   9
   3   8 -12 109.747 376.527   5
  -3   8  12-109.685 375.220  11
   3   8 -12-163.656 393.091   9
  -3   8  12-69.0231 382.511   9
  -3  -8 -11 1916.52 558.505   7
   3   8 -11 1901.52 494.106   5
   3   8 -11 1260.32 549.245   3
  -3   8  11 1745.54 423.853  11
   3   8 -11 936.723 454.276   9
  -3   8  11 1669.42 466.652   9
  -3  -8 -10 1712.03 529.724   7
   3   8 -10 1692.89 460.872   5
   3   8 -10 766.374 399.954   3
  -3   8  10 1464.87 424.408  11
   3  -8  10 1522.04 587.060  10
   3   8 -10 2073.86 493.535   9
  -3   8  10 2265.19 548.872   9
  -3  -8  -9 1795.99 519.616   7
   3   8  -9 1949.05 472.051   5
   3   8  -9 1311.53 500.168   3
  -3   8   9 1117.09 370.919  11
   3  -8   9 1401.64 493.436  10
   3   8  -9 1535.55 475.415   9
  -3   8   9 1205.50 431.460   9
  -3  -8  -8 3806.38 654.111   7
   3   8  -8 3879.92 617.732   3
  -3   8   8 3372.56 502.320  11
   3  -8   8 3939.18 716.814  10
   3   8  -8 3106.10 538.697   9
  -3   8   8 3546.19 552.130   9
  -3  -8  -7 4504.89 649.490   6
   3   8  -7 2765.56 514.434   3
  -3   8   7 3069.25 492.138  11
  -3   8   7 2675.80 499.932   9
   3   8  -7 3375.91 558.320   9
   3  -8   7 2110.94 535.521  10
  -3  -8  -6 8863.99 871.865   6
   3   8  -6 5945.78 637.560   3
  -3  -8  -6 7926.94 635.786  10
  -3   8   6 8279.37 692.485  11
  -3   8   6 6984.21 715.331   9
   3   8  -6 7160.64 726.407   9
   3  -8   6 5789.97 833.148  10
  -3  -8  -5 941.221 413.989   6
   3   8  -5 355.468 317.337   3
  -3   8   5 1431.17 388.871  11
  -3  -8  -5 1290.52 335.472  10
  -3   8   5 393.060 339.516   9
   3  -8   5-129.433 442.974  10
   3   8  -5 981.461 360.111   9
  -3  -8  -4 8291.62 873.856   6
   3   8  -4 8845.58 715.623   3
  -3   8   4 8415.12 676.312  11
  -3  -8  -4 8424.55 649.178  10
   3  -8   4 7889.70 897.206  10
   3   8  -4 7838.44 743.007   9
  -3   8   4 6900.54 702.692   9
  -3  -8  -3 314.146 402.412   6
   3   8  -3 558.590 290.162   3
  -3   8   3 481.803 306.182  11
  -3   8   3 510.589 335.060   9
   3  -8   3 722.517 389.988  10
   3   8  -3 644.358 371.042   9
  -3  -8  -3 301.200 261.081  10
  -3  -8  -2 16585.3 1185.73   6
   3   8  -2 15664.4 889.743   3
  -3   8   2 15180.5 875.455  11
  -3  -8  -2 17765.4 942.094  10
   3  -8   2 16236.9 1129.83  10
   3   8  -2 15438.3 984.322   9
  -3   8   2 19068.7 1096.56   9
  -3  -8  -1-374.877 468.705   6
   3   8  -1 124.337 258.279   3
  -3   8   1 58.1559 289.478  11
   3   8  -1 160.518 301.746   9
   3  -8   1 182.058 323.466  10
  -3  -8  -1 407.778 294.671  10
  -3   8   1 640.279 402.801   9
  -3  -8   0 9821.38 935.165   6
   3   8   0 10334.5 707.572   3
  -3   8   0 10192.9 708.125  11
   3  -8   0 9558.59 878.220  10
  -3  -8   0 11028.5 772.355  10
   3   8   0 10111.9 814.115   9
  -3   8   0 10774.0 862.311   9
  -3  -8   1 497.719 454.554   6
   3   8   1-59.4599 244.016   3
  -3   8  -1-89.4139 274.196  11
   3  -8  -1 533.210 447.036  10
  -3  -8   1 210.551 282.342  10
  -3   8  -1 2.74651 331.100   9
   3   8   1 153.766 330.542   9
  -3  -8   2 16751.5 1216.44   6
   3   8   2 13868.9 806.383   3
  -3   8  -2 16132.9 900.906  11
   3  -8  -2 14590.8 1082.60  10
  -3  -8   2 16354.5 961.483  10
   3   8   2 15174.1 1003.38   9
  -3   8  -2 16389.3 1056.69   9
  -3  -8   3 712.229 401.102   6
   3   8   3 513.641 284.482   3
  -3   8  -3 336.726 286.651  11
   3   8   3 398.376 329.157   9
   3  -8  -3 649.506 398.636  10
  -3   8  -3 379.951 376.189   9
  -3  -8   3 128.085 311.580  10
  -3  -8   4 6058.58 823.513   6
   3   8   4 7204.28 587.233   3
  -3   8  -4 6418.77 613.317  11
  -3  -8   4 6867.23 701.876  10
   3  -8  -4 6032.40 735.422  10
  -3   8  -4 7301.10 763.810   9
   3   8   4 6427.43 696.062   9
  -3  -8   5 1122.91 499.666   6
  -3   8  -5 1301.71 349.543  11
   3  -8  -5 1155.07 483.870  10
  -3  -8   5 2105.98 482.576  10
  -3   8  -5 1208.84 470.286   9
   3   8   5 1789.09 472.596   9
  -3  -8   6 6773.65 902.615   6
  -3   8  -6 8743.96 723.195  11
   3  -8  -6 6689.04 776.430  10
  -3  -8   6 7741.08 764.938  10
  -3   8  -6 6800.31 812.527   9
  -3  -8   7 3096.75 727.913   6
   3  -8  -7 2884.19 605.059  10
  -3   8  -7 1451.49 391.447  11
  -3  -8   7 2155.68 482.003  10
   3   8   7 1604.07 490.349   9
  -3  -8   8 3313.77 668.623   6
   3  -8  -8 2969.62 619.866  10
  -3   8  -8 3651.72 538.029  11
  -3  -8   8 3921.39 630.517  10
   3   8   8 4485.00 679.376   9
  -3   8  -9 972.045 510.128   5
  -3  -8   9 1859.74 607.310   6
   3  -8  -9 353.954 387.884  10
  -3   8  -9 1507.52 443.823  11
  -3  -8   9 1243.86 461.731  10
   3   8   9 2355.27 582.366   9
  -3   8 -10 1908.98 555.231   5
  -3  -8  10 1674.46 531.297   6
   3  -8 -10 2422.11 548.162  10
  -3  -8  10 2214.58 577.004  10
   3   8  10 1661.99 577.908   9
  -3  -8  11 1541.39 571.231   6
  -3  -8  11 1070.29 463.153  10
  -3  -8  12 650.280 519.557  10
   3   9 -10 1578.61 541.865   9
   3   9  -9-80.2252 395.960   3
   3   9  -9 298.532 407.472   9
  -3   9   9-72.8302 403.625   9
   3   9  -8 4373.48 634.595   3
   3   9  -8 4058.23 652.348   9
  -3   9   8 5015.19 688.174   9
   3   9  -7 1613.32 476.603   3
  -3   9   7 1580.15 442.269   9
   3   9  -7 2870.82 572.550   9
   3   9  -6 3191.34 530.946   3
  -3  -9  -6 3664.62 647.200   6
  -3   9   6 3301.52 591.424   9
   3  -9   6 2793.36 609.044  10
   3   9  -6 3464.35 593.839   9
   3   9  -5 1104.71 423.817   3
  -3  -9  -5 996.217 491.718   6
  -3   9   5 424.690 366.743   9
   3   9  -5 909.296 437.246   9
   3  -9   5-31.4793 467.542  10
   3   9  -4 1809.42 427.494   3
  -3  -9  -4 2215.91 586.284   6
  -3   9   4 2208.40 529.085   9
   3  -9   4 963.776 523.278  10
   3   9  -4 1879.16 524.444   9
   3   9  -3 1522.46 392.267   3
  -3  -9  -3 1611.15 497.311   6
  -3   9   3 1040.37 435.290   9
   3  -9   3 1251.07 504.945  10
   3   9  -3 927.182 393.641   9
   3   9  -2 1275.13 372.513   3
  -3  -9  -2 1167.51 539.910   6
  -3  -9  -2 572.234 304.126  10
   3  -9   2 2423.66 605.406  10
  -3   9   2 1261.68 444.990   9
   3   9  -2 1052.23 444.446   9
   3   9  -1 511.216 314.971   3
  -3  -9  -1-41.0583 450.566   6
   3   9  -1 769.821 357.543   9
  -3  -9  -1 1218.69 393.946  10
   3  -9   1 2045.57 613.168  10
  -3   9   1 1022.26 429.258   9
  -3  -9   0 1317.16 583.773   6
   3  -9   0-90.3534 424.464  10
   3   9   0 103.520 388.772   9
  -3  -9   0 1146.20 392.596  10
  -3   9   0 992.890 448.421   9
  -3  -9   1 1091.26 494.536   6
   3  -9  -1 43.9165 437.833  10
  -3   9  -1 1026.05 407.642   9
   3   9   1 739.075 431.908   9
  -3  -9   1 780.380 336.430  10
  -3  -9   2 1051.45 560.579   6
   3   9   2 1574.57 466.042   9
  -3  -9   2 1368.72 423.872  10
  -3   9  -2 2267.75 593.323   9
   3  -9  -2 1023.86 457.805  10
  -3  -9   3 1992.05 576.414   6
   3   9   3 691.765 429.992   9
  -3   9  -3 2415.54 574.130   9
  -3  -9   3 1682.66 424.450  10
   3  -9  -3 1406.34 498.086  10
  -3  -9   4 1932.70 623.414   6
   3  -9  -4 1340.90 524.365  10
  -3  -9   4 1547.68 480.021  10
  -3   9  -4 1792.08 499.190   9
   3   9   4 1881.61 499.057   9
  -3  -9   5-279.764 532.376   6
   3  -9  -5 158.793 462.264  10
  -3  -9   5 597.970 421.319  10
  -3   9  -5 1228.18 552.217   9
   3   9   5 1081.50 410.441   9
  -3  -9   6 2720.68 700.650   6
   3  -9  -6 2147.31 640.258  10
  -3  -9   6 3019.74 585.557  10
  -3   9  -6 2923.23 677.456   9
   3   9   6 4251.47 663.190   9
  -3  -9   7 1572.44 506.363  10
   3   9   7 3345.24 660.458   9
  -3  -9   8 5355.07 756.745  10
  -3  -9   9 756.653 466.943  10
  -3 -10   3 1101.92 442.602  10
  -3 -10   4 3061.17 567.159  10
  -3 -10   5 710.786 449.910  10
  -3 -10   6 650.356 448.202  10
   4   0   0 21025.4 514.323   5
   4   0   0 21197.9 748.365   3
   4   0   0 22696.0 872.702   1
  -4   0   0 21957.4 759.126   3
   4   0   0 20824.6 562.453  10
  -4   0   0 20334.0 742.864  11
  -4   0   0 21053.8 577.013  10
  -4   0   0 21202.0 530.595   9
   4   0   1 26594.6 629.270   5
   4   0  -1 26413.0 595.199   5
   4   0  -1 25412.9 922.849   1
   4   0   1 26145.0 858.791   3
   4   0   1 24370.1 941.947   1
  -4   0   1 28680.7 866.712   3
   4   0  -1 25468.2 825.678   3
  -4   0  -1 26667.3 629.946  10
   4   0  -1 25415.6 683.891  10
  -4   0   1 26779.5 847.224  11
   4   0   1 26236.7 615.723  10
  -4   0  -1 26479.8 865.605  11
  -4   0   1 26022.9 692.000  10
  -4   0  -1 25442.0 681.874   9
  -4   0   1 26341.0 517.630   9
   4   0   2 11267.5 407.530   5
   4   0   2 11498.3 575.291   4
  -4   0   2 11345.7 527.112   3
  -4   0  -2 11833.4 373.723   5
   4   0   2 10332.6 615.223   1
   4   0  -2 11172.8 524.243   3
   4   0  -2 11244.2 586.132   1
   4   0   2 10964.3 281.921   2
  -4   0   2 10967.0 536.594  11
   4   0  -2 12515.3 561.514  11
   4   0   2 11109.9 346.099  10
  -4   0   2 11500.3 447.255  10
   4   0  -2 11806.5 468.083  10
  -4   0  -2 10892.2 453.049   7
  -4   0  -2 10961.0 454.306   9
   4   0   3 17199.4 723.499   4
   4   0   3 17762.2 575.523   5
  -4   0  -3 16809.8 521.178   5
   4   0  -3 17095.6 656.199   3
   4   0  -3 17664.7 724.752   1
   4   0   3 16259.4 783.920   1
  -4   0   3 17540.5 418.922   2
   4   0   3 17019.5 466.602   2
   4   0  -3 16819.4 618.531  10
  -4   0   3 18239.0 698.819  11
  -4   0   3 16977.2 602.399  10
   4   0   3 17452.3 464.856  10
  -4   0  -3 17551.1 622.911   7
  -4   0  -4-121.446 150.108   7
   4   0   4 60.1371 107.022   5
  -4   0  -4 245.307 137.181   5
   4   0   4 50.2045 189.518   4
   4   0  -4 120.745 165.045   3
  -4   0   4 94.9175 83.3388   2
   4   0   4 67.7380 101.859   2
   4   0  -4-129.665 174.609   1
   4   0   4 61.9722 211.477   1
   4   0  -4 232.209 160.277  10
  -4   0   4-17.0345 152.753  11
  -4   0   4 131.866 114.701  10
   4   0   4 57.2179 84.6428  10
  -4   0  -5 28225.7 840.320   5
   4   0   5 28337.6 1005.12   4
   4   0  -5 27268.2 885.331   3
  -4   0   5 27452.2 748.214   2
   4   0   5 26592.4 1049.65   1
   4   0  -5 27603.6 895.521   1
   4   0   5 27355.3 802.266   2
   4   0   5 28825.6 727.881  10
  -4   0   5 27904.5 936.721  11
  -4   0   5 26633.4 878.138  10
   4   0  -5 28916.2 932.660  10
  -4   0  -5 27267.1 910.732   7
  -4   0  -6 594.151 187.331   5
   4   0  -6 710.297 220.775   3
  -4   0   6 680.881 164.864   2
   4   0   6 508.265 164.018   2
   4   0   6 374.708 226.864   1
   4   0  -6 406.882 148.178   1
   4   0   6 688.750 137.486  10
  -4   0   6 584.509 215.211  11
   4   0  -6 836.683 240.748  10
   4   0   6 614.899 164.685  10
  -4   0  -6 561.400 213.339   7
  -4   0  -7 39151.8 1176.32   5
   4   0  -7 35958.6 1111.77   3
  -4   0  -7 40738.9 787.568   6
   4   0   7 38692.9 1318.28   1
   4   0  -7 38236.3 1050.63   1
  -4   0   7 39375.9 1088.19   2
   4   0   7 38626.8 1141.87   2
   4   0  -7 41721.4 1268.84  10
  -4   0   7 38741.1 1225.50  11
   4   0   7 38758.6 1033.34  10
   4   0  -7 38677.2 700.534   9
  -4   0  -7 38544.0 1242.11   7
  -4   0  -8 3155.75 359.899   5
   4   0  -8 2982.13 327.995   3
  -4   0   8 3087.81 332.614   2
   4   0   8 3461.41 376.652   2
   4   0  -8 3801.56 301.889   1
   4   0   8 2900.40 378.575   1
   4   0   8 3496.56 310.571  10
  -4   0   8 3756.86 417.985  11
   4   0  -8 3400.79 409.773  10
  -4   0  -8 3361.56 397.562   7
   4   0  -8 3307.32 186.283   9
  -4   0  -9 7349.06 542.136   5
  -4   0   9 7063.17 500.212   2
   4   0   9 7626.32 564.018   2
   4   0  -9 6857.16 386.119   1
   4   0   9 6663.06 543.593   1
   4   0   9 7412.55 463.684  10
  -4   0   9 7460.96 567.754  11
   4   0  -9 6663.96 566.077  10
   4   0  -9 6724.08 311.986   9
  -4   0  -9 6272.94 564.758   7
  -4   0 -10-302.178 260.580   5
   4   0  10-53.2378 221.240   1
  -4   0  10-262.781 217.744   2
   4   0  10-289.511 285.621   2
  -4   0  10 187.583 240.444  11
   4   0 -10 388.936 298.464  10
  -4   0 -10-148.482 311.536   7
   4   0 -10-44.1173 93.3424   9
  -4   0 -11 44829.6 1534.67   5
  -4   0  11 45283.8 1481.77   2
   4   0  11 46815.1 1493.77   1
   4   0  11 45162.2 1574.87   2
  -4   0  11 46956.9 1576.37  11
   4   0 -11 46082.4 1600.96  10
  -4   0 -11 46159.0 1672.45   7
  -4   0 -12 2313.13 404.041   5
  -4   0  12 1707.22 361.006   2
   4   0  12 2156.65 412.455   2
   4   0  12 1869.15 341.416   1
   4   0 -12 2531.48 476.277  10
  -4   0 -13 15652.7 955.596   5
   4   0  13 15775.2 848.551   1
  -4   0  13 14208.1 885.324   2
   4   0  13 15267.8 985.116   2
   4   0 -13 16652.6 1015.54  10
  -4   0  13 17144.5 876.734   8
  -4   0 -14-110.493 291.642   5
   4   0 -14-67.0208 328.143   5
   4   0  14 192.192 357.962   2
   4   0  14 360.334 256.581   1
  -4   0  14-133.244 314.174   2
   4   0 -14-58.8196 334.625  10
  -4   0  14 223.192 237.505   8
  -4   0 -15 28586.5 1394.16   5
   4   0 -15 27525.8 1403.80   5
  -4   0  15 27126.7 1340.43   2
   4   0  15 27884.1 1443.98   2
   4   0  15 27480.9 1132.50   1
   4   0 -15 29240.3 1442.23  10
  -4   0  15 28506.8 1181.31   8
  -4   0 -16 1374.64 477.916   5
   4   0 -16 1438.07 491.079   5
  -4   0  16 1002.62 399.889   2
   4   0  16 1445.25 474.655   2
   4   0 -16 1759.60 507.373  10
  -4   0  16 913.045 312.645   8
   4   0  17 9882.84 950.243   2
  -4   0  17 10619.3 930.270   2
  -4   0 -17 10707.2 928.827   5
   4   0 -17 9343.73 907.322   5
   4   0  18 784.089 486.903   2
  -4   0  18 766.293 441.983   2
  -4   0 -18-541.858 477.613   5
   4   0 -18 342.615 386.387   5
  -4   0  19 424.045 472.606   2
   4   0  19-990.721 590.821   2
  -4   0 -19-81.3865 418.319   5
   4   0 -19 335.137 430.404   5
   4  -1  19 171.167 458.998   2
  -4   1  19 865.032 433.070   2
   4   1 -19 1014.78 496.125   5
  -4  -1 -19 810.894 489.945   5
   4  -1  18-133.240 373.630   2
  -4   1  18-89.9011 370.709   2
  -4  -1 -18-308.608 395.330   5
   4   1 -18 422.201 440.367   5
   4  -1  17-340.809 442.167   2
  -4   1  17 296.539 355.764   2
  -4  -1 -17 904.580 461.528   5
   4   1 -17 1247.46 500.393   5
   4  -1  16 48.1218 391.663   2
  -4   1  16 631.897 392.416   2
  -4  -1 -16-418.058 377.051   5
   4   1 -16 287.532 373.820   5
   4  -1  15 256.093 343.906   2
  -4   1  15 356.488 300.706   2
   4  -1  15 5.43874 248.441   1
  -4  -1 -15 520.070 330.416   5
   4   1 -15 720.930 381.163   5
  -4   1  15 201.717 235.625   8
   4  -1  14 294.258 256.620   1
   4  -1  14 306.517 365.419   2
  -4   1  14 152.550 309.771   2
  -4  -1 -14 214.614 299.569   5
   4   1 -14-583.623 369.438   5
  -4  -1 -14-301.596 421.368   7
   4  -1  13 565.977 292.715   1
   4  -1  13 304.832 333.961   2
  -4   1  13-242.033 310.005   2
  -4  -1 -13-88.5087 279.938   5
   4   1 -13-151.517 301.011   5
  -4  -1 -13-141.456 382.685   7
  -4  -1 -12 3819.24 482.944   5
   4   1 -12 4375.42 509.521   5
   4  -1  12 4193.80 535.434   2
  -4   1  12 4015.23 475.472   2
   4  -1  12 4347.91 486.086   1
  -4   1  12 5056.53 594.783  11
  -4  -1 -12 3362.05 515.093   7
  -4  -1 -11 17796.9 901.765   5
   4   1 -11 17676.0 941.000   5
   4  -1  11 15918.9 932.238   2
  -4   1  11 15847.7 840.031   2
   4  -1  11 16082.2 874.797   1
  -4   1  11 17300.6 947.712  11
   4   1 -11 19819.1 1017.16  10
  -4  -1 -11 17659.9 1002.20   7
  -4  -1 -10 2293.65 353.469   5
   4   1 -10 1936.78 377.160   5
  -4   1  10 1959.75 323.964   2
   4  -1  10 1600.57 342.736   1
   4  -1  10 1768.38 370.432   2
   4   1 -10 2205.77 408.069  10
  -4   1  10 1507.62 345.771  11
   4   1 -10 2010.07 222.413   9
  -4  -1 -10 1774.74 382.170   7
   4   1  -9 13826.8 748.457   5
  -4  -1  -9 13410.4 720.992   5
   4  -1   9 14655.3 819.995   1
   4  -1   9 14895.1 788.682   2
  -4   1   9 14043.9 698.158   2
  -4   1   9 14624.9 806.873  11
   4   1  -9 15297.4 821.136  10
   4   1  -9 14449.2 506.110   9
  -4  -1  -9 16162.4 862.971   7
  -4  -1  -8 376.451 243.233   7
  -4  -1  -8 518.904 213.698   5
   4   1  -8 607.233 225.728   5
   4  -1   8 673.135 244.428   2
   4  -1   8 525.327 261.663   1
  -4   1   8 537.909 193.802   2
   4   1  -8 465.390 252.291  10
  -4   1   8 339.799 237.596  11
  -4   1   8 608.581 198.350   7
   4   1  -8 397.028 104.375   9
  -4  -1  -7 24801.3 868.911   5
  -4  -1  -7 24317.5 566.951   6
   4   1  -7 23637.7 875.012   5
   4   1  -7 22164.7 889.429   3
   4  -1   7 22725.2 1012.92   1
  -4  -1  -7 24854.5 869.903   2
   4  -1   7 24991.0 926.532   2
  -4   1   7 23274.5 790.055   2
  -4   1   7 22476.9 939.138  11
   4  -1   7 22608.3 852.549  10
   4   1  -7 24906.4 965.198  10
  -4  -1  -7 21995.8 936.650   7
   4   1  -7 23705.0 553.234   9
  -4   1   7 22364.7 857.564   7
  -4  -1  -6 879.998 202.472   5
  -4  -1  -6 959.681 252.445   7
   4  -1   6 1248.70 227.708   7
   4  -1   6 1105.47 220.987   5
   4   1  -6 1093.58 212.102   5
   4  -1   6 1044.14 220.590   2
  -4  -1  -6 1281.89 208.714   2
   4  -1   6 1010.19 309.874   1
   4   1  -6 1158.42 253.444   3
  -4   1   6 1058.44 186.831   2
   4   1  -6 1125.55 216.082   1
   4   1  -6 1193.73 258.483  10
  -4   1   6 1192.44 282.083  11
   4   1  -6 1057.78 87.0074   9
   4  -1   6 1024.63 210.241  10
   4   1  -6 1127.85 88.7760   9
  -4  -1  -5 63277.7 1386.01   5
   4  -1   5 64430.3 1584.07   5
   4   1  -5 67448.3 1443.32   5
   4  -1   5 61716.4 1602.80   4
   4  -1   5 64069.7 1781.46   1
   4   1  -5 63820.4 1581.11   3
  -4  -1  -5 67384.4 1449.17   2
   4  -1   5 66402.4 1491.96   2
   4   1  -5 64502.1 1526.68   1
  -4   1   5 63287.3 1316.23   2
   4  -1   5 64053.9 1452.90  10
  -4   1   5 66525.0 1641.89  11
   4   1  -5 68694.9 1581.29  10
  -4  -1  -5 66913.3 1615.13   7
  -4  -1  -4 1178.66 236.275   7
   4  -1   4 957.120 199.674   5
   4   1  -4 1028.76 173.255   5
   4  -1   4 1052.65 241.990   4
  -4  -1  -4 976.682 153.566   5
   4  -1   4 980.294 299.072   1
   4  -1   4 1100.56 189.083   2
  -4  -1  -4 1052.66 165.971   2
   4   1  -4 1014.40 238.745   3
   4   1  -4 1235.77 241.936   1
  -4   1   4 1121.93 140.071   2
   4   1  -4 1018.04 222.537  10
  -4   1   4 1225.74 273.206  11
   4   1  -4 1186.28 199.587  11
   4  -1   4 1238.69 205.160  10
  -4   1   4 838.328 191.997  10
  -4  -1  -4 1268.01 208.105   9
   4  -1   3 68177.7 1609.45   4
   4  -1   3 73597.1 1552.45   5
   4   1  -3 69424.2 1303.91   5
  -4  -1  -3 68929.0 1229.80   5
   4   1  -3 64718.2 1588.72   3
  -4  -1  -3 70228.4 1344.50   2
   4  -1   3 69640.2 1363.52   2
   4  -1   3 68934.4 1841.27   1
   4   1  -3 67326.0 1633.48   1
  -4   1   3 74141.2 1246.45   2
  -4   1   3 72803.7 1673.26  11
   4   1  -3 70525.1 1550.66  11
  -4   1   3 71198.2 1568.80  10
   4  -1   3 69545.2 1454.63  10
   4   1  -3 71842.6 1491.55  10
  -4  -1  -3 67627.1 1493.60   9
  -4   1   3 69804.3 1096.56   9
   4  -1   2 50944.4 1163.67   5
  -4   1   2 49563.2 1196.74   3
   4   1  -2 49861.4 899.086   5
   4  -1   2 47747.8 1271.30   4
  -4   1   2 51392.7 1255.01   4
  -4  -1  -2 49338.8 813.547   5
   4  -1   2 49939.7 1492.29   1
   4   1  -2 49570.6 1281.76   3
   4  -1   2 49528.3 964.275   2
   4   1  -2 49055.1 1346.61   1
  -4  -1  -2 49261.6 968.095   2
  -4   1   2 50507.3 1326.67  11
   4   1  -2 52897.9 1234.96  11
  -4   1   2 50752.7 1210.30  10
   4  -1   2 48788.4 1125.05  10
   4   1  -2 52561.8 1113.36  10
  -4  -1  -2 50407.0 1137.37   9
  -4   1   2 50475.1 878.169   9
  -4   1   1 138699. 2541.71   4
   4  -1   1 131148. 2347.48   5
  -4   1   1 138804. 2488.69   3
   4  -1   1 131834. 2838.23   1
   4   1  -1 133089. 2577.01   3
   4  -1   1 135811. 2054.65   2
   4   1  -1 136492. 2691.25   1
  -4  -1  -1 136834. 2098.42   2
  -4   1   1 134572. 2627.81  11
  -4  -1  -1 133480. 2475.23  11
   4  -1   1 138180. 2390.64  10
  -4   1   1 136816. 2447.30  10
   4   1  -1 136142. 2247.07  10
  -4  -1  -1 139032. 2301.62   9
  -4   1   0 1299.04 114.944   7
   4  -1   0 1435.24 167.820   5
  -4   1   0 1290.89 203.980   4
  -4   1   0 1745.82 220.472   3
   4  -1   0 1496.88 224.574   3
  -4  -1   0 1206.91 90.4702   2
   4   1   0 1876.29 310.717   1
   4   1   0 1421.78 260.924   3
   4  -1   0 1132.93 300.215   1
  -4  -1   0 1490.85 112.985  10
  -4  -1   0 1274.43 208.118  11
  -4   1   0 1185.55 223.108  11
  -4  -1   0 1199.59 131.596   9
  -4   1   0 1438.80 193.660  10
   4  -1   0 1303.43 189.792  10
   4  -1  -1 129598. 2211.32   5
  -4   1  -1 128743. 2398.81   3
   4   1   1 124222. 2465.94   3
   4   1   1 119926. 2575.04   1
   4  -1  -1 125340. 2336.30   3
  -4  -1   1 127556. 1939.19   2
   4  -1  -1 123625. 2646.93   1
  -4   1  -1 128986. 2287.54  10
  -4   1  -1 125237. 2504.53  11
   4  -1  -1 126594. 2301.49  10
  -4  -1   1 125331. 2061.20  10
  -4  -1   1 127799. 2325.68  11
  -4   1  -1 126704. 2067.81   7
  -4  -1   1 127607. 1994.70   9
   4   1   2 45601.5 1280.70   4
  -4   1  -2 45556.5 1049.97   5
   4  -1  -2 45883.4 1345.16   1
   4   1   2 46822.2 1265.71   3
   4  -1  -2 45367.0 1119.75   3
   4   1   2 43588.3 1329.13   1
   4  -1  -2 46445.8 849.385   2
  -4  -1   2 46982.2 1140.74  11
   4  -1  -2 44918.8 1138.00  10
  -4   1  -2 48410.3 1104.73  10
  -4  -1   2 46202.9 986.864  10
  -4   1  -2 43814.1 978.603   7
   4   1   3 79020.9 1839.79   4
  -4   1  -3 81076.9 1605.57   5
   4  -1  -3 76551.1 1609.79   3
   4  -1  -3 78134.9 1857.01   1
  -4  -1   3 79787.0 1465.29   2
   4  -1  -3 80244.0 1436.49   2
   4   1   3 76533.9 1903.12   1
   4   1   3 78109.4 1456.77   2
  -4  -1   3 78604.3 1661.77  11
   4  -1  -3 77974.1 1693.62  10
  -4  -1   3 80956.8 1559.64  10
  -4   1  -3 77833.1 1573.25   7
   4   1   4 1577.23 292.449   4
  -4   1  -4 1618.16 218.576   5
   4  -1  -4 1604.68 271.235   1
   4  -1  -4 1400.97 168.827   2
   4  -1  -4 1307.94 202.927   3
  -4  -1   4 1426.36 179.186   2
   4   1   4 1686.58 328.020   1
   4   1   4 1400.59 184.842   2
  -4  -1   4 1583.35 204.758  10
  -4  -1   4 1864.28 245.597  11
   4  -1  -4 1198.43 234.193  10
  -4   1  -4 1551.66 216.921   7
   4   1   5 70766.5 1758.03   4
  -4   1  -5 68798.1 1567.75   5
   4  -1  -5 67379.7 1493.06   3
  -4  -1   5 71609.0 1663.92   1
   4  -1  -5 68318.5 1475.08   2
  -4  -1   5 68545.8 1476.31   2
   4   1   5 67239.3 1778.68   1
   4   1   5 66994.7 1446.57   2
   4  -1  -5 66501.7 1627.26   1
   4   1   5 68369.3 1143.92  10
  -4  -1   5 67113.4 1573.03  11
   4  -1  -5 67241.7 1642.49  10
   4   1   5 68328.0 1125.81  10
  -4  -1   5 65603.9 1532.29  10
  -4   1  -5 69859.5 1604.61   7
  -4   1  -6 1791.05 191.812   6
   4   1   6 2006.60 343.459   4
  -4   1  -6 2090.05 300.907   5
   4  -1  -6 1993.70 250.586   2
  -4  -1   6 1800.74 242.712   2
   4  -1  -6 1326.87 248.098   1
   4  -1  -6 1341.04 220.530   3
   4   1   6 1817.36 241.252   2
   4   1   6 1772.67 321.590   1
   4  -1  -6 1439.03 275.884  10
  -4  -1   6 1607.82 263.841  11
   4   1   6 1639.90 145.798  10
  -4   1  -6 1191.31 236.959   7
  -4   1  -7 24494.0 930.158   5
  -4   1  -7 23981.4 657.361   6
   4  -1  -7 23014.7 786.573   3
   4  -1  -7 23330.3 810.945   1
  -4  -1   7 23165.8 858.669   2
   4   1   7 23555.8 987.376   1
   4   1   7 22314.5 835.134   2
   4  -1  -7 21496.7 827.966   2
  -4  -1   7 23058.3 886.566  11
   4  -1  -7 22915.1 927.713  10
   4   1   7 23320.5 653.079  10
  -4   1  -7 22554.8 922.402   7
   4  -1  -7 23460.7 555.192   9
  -4   1  -8 656.649 99.3771   6
  -4   1  -8 424.976 233.652   5
  -4  -1   8 351.643 201.856   2
   4   1   8 136.482 198.632   1
   4  -1  -8 593.201 197.490   3
   4  -1  -8 739.215 194.757   1
   4   1   8 546.302 233.964   2
   4  -1  -8 571.536 281.046  10
  -4  -1   8 400.936 210.925  11
   4   1   8 561.620 136.697  10
   4  -1  -8 701.343 114.644   9
  -4   1  -9 14241.2 777.187   5
   4  -1  -9 15453.8 605.578   1
  -4  -1   9 14119.2 759.380   2
   4   1   9 15271.4 808.805   1
   4   1   9 14982.5 773.856   2
  -4  -1   9 15362.6 788.713  11
   4  -1  -9 15273.5 828.776  10
   4   1   9 14479.3 601.952  10
   4  -1  -9 14743.3 495.355   9
  -4  -1   9 15699.2 825.197   8
  -4   1 -10 2810.83 426.334   5
   4   1  10 1480.76 324.700   1
  -4  -1  10 2584.62 379.971   2
   4   1  10 2471.03 393.057   2
   4  -1 -10 2070.88 228.518   1
  -4  -1  10 1536.98 316.946  11
   4   1  10 2260.35 276.815  10
   4  -1 -10 2758.03 427.470  10
   4  -1 -10 2335.82 220.658   9
  -4  -1  10 2157.25 390.756   8
  -4   1 -11 16231.8 923.953   5
   4  -1 -11 16500.5 569.007   1
  -4  -1  11 16069.7 884.081   2
   4   1  11 15967.9 899.331   2
   4   1  11 14939.6 827.594   1
   4  -1 -11 17537.7 957.552  10
  -4  -1  11 15887.3 861.731   8
  -4   1 -12 4491.93 554.917   5
   4   1  12 4191.87 522.732   2
   4   1  12 3979.82 452.659   1
  -4  -1  12 4232.18 503.344   2
   4  -1 -12 3839.99 529.744  10
  -4  -1  12 4840.17 519.075   8
  -4   1 -13-387.836 346.761   5
  -4  -1  13 532.445 323.874   2
   4   1  13 227.163 301.422   2
   4  -1 -13 272.948 288.248  10
  -4  -1  13-34.1719 263.994   8
  -4   1 -14-191.805 347.962   5
  -4  -1  14 633.676 387.640   2
   4  -1 -14 99.9058 334.598  10
  -4  -1  14-50.9404 258.268   8
  -4   1 -15 535.642 422.929   5
  -4  -1  15 520.556 359.456   2
   4   1  15-465.425 431.959   2
   4  -1 -15 650.119 406.615  10
  -4  -1  15 298.575 278.809   8
  -4   1 -16 167.761 389.858   5
  -4  -1  16 60.6496 352.492   2
   4   1  16 200.863 425.137   2
   4  -1 -16-10.2158 412.367  10
  -4  -1  16-247.647 318.669   8
  -4   1 -17 443.627 447.926   5
   4  -1 -17 1198.86 512.726  10
  -4  -1  17 885.651 440.643   2
   4   1  17 360.868 380.522   2
   4  -1 -18 592.756 464.177   5
  -4   1 -18 100.855 405.710   5
   4  -1 -18 362.091 486.887  10
  -4  -1  18-658.017 481.886   2
   4   1  18 341.703 435.342   2
   4   1  19 1923.99 602.479   2
  -4  -1  19 140.832 413.659   2
   4  -1 -19 985.201 506.357   5
  -4   1 -19 557.652 488.167   5
   4  -2  19 2017.66 542.956   2
  -4   2  19 2367.32 594.992   2
   4   2 -19 1633.30 544.738   5
  -4  -2 -19 1680.30 513.681   5
   4  -2  18 1039.18 468.907   2
  -4   2  18 1335.91 431.219   2
   4   2 -18 979.423 421.387   5
   4  -2  17 6014.40 765.149   2
  -4   2  17 6187.75 746.465   2
   4   2 -17 5727.69 760.891   5
  -4  -2 -17 5607.48 713.294   5
   4  -2  16 2837.89 571.186   2
  -4   2  16 3068.15 532.444   2
   4   2 -16 4014.91 598.609   5
  -4  -2 -16 3428.44 571.237   5
  -4  -2 -16 3186.15 612.798   7
   4  -2  15 8244.35 807.266   2
   4  -2  15 10018.5 709.412   1
  -4   2  15 8157.07 755.756   2
   4   2 -15 8805.64 821.616   5
  -4  -2 -15 8831.32 778.409   5
  -4  -2 -15 8850.21 897.873   7
   4  -2  14 2058.57 457.090   2
   4  -2  14 2108.16 385.361   1
  -4   2  14 1616.65 421.966   2
   4   2 -14 1746.88 447.891   5
  -4  -2 -14 1600.85 382.859   5
  -4  -2 -14 1641.37 502.028   7
   4   2 -13 27609.4 1300.49   5
  -4  -2 -13 28114.4 1246.37   5
   4  -2  13 27118.4 1168.61   1
   4  -2  13 26225.4 1307.63   2
  -4   2  13 27417.2 1223.07   2
  -4   2  13 26453.5 1294.50  11
  -4  -2 -13 27226.0 1392.19   7
   4   2 -12 7825.49 673.135   5
  -4  -2 -12 7648.90 632.877   5
   4  -2  12 7347.60 622.287   1
   4  -2  12 6091.85 638.262   2
  -4   2  12 6965.77 610.743   2
  -4   2  12 6628.72 661.033  11
  -4  -2 -12 7879.53 746.073   7
   4   2 -11 28151.1 1201.38   5
  -4  -2 -11 24276.1 1071.44   5
   4  -2  11 24947.0 1117.15   1
   4  -2  11 22184.8 1120.38   2
  -4   2  11 24978.2 1061.49   2
  -4   2  11 26429.0 1205.33  11
  -4  -2 -11 25120.9 673.166   8
  -4  -2 -11 25896.7 1234.42   7
  -4  -2 -10 1631.54 381.092   7
   4   2 -10 2441.97 417.368   5
  -4  -2 -10 1756.90 328.733   5
   4  -2  10 1565.96 342.917   1
   4  -2  10 2007.82 398.887   2
  -4   2  10 1681.87 314.134   2
  -4   2  10 2013.47 426.900  11
  -4  -2 -10 1507.59 185.748   8
   4   2  -9 33437.1 1205.67   5
  -4  -2  -9 32361.6 1113.28   5
   4  -2   9 28576.8 1201.25   1
   4  -2   9 29483.6 1179.77   2
  -4   2   9 30285.0 1068.57   2
  -4   2   9 33784.3 1277.28  11
  -4  -2  -9 31025.4 1262.61   7
  -4  -2  -9 30472.5 868.902   8
   4   2  -8 11295.8 652.566   5
  -4  -2  -8 10695.8 368.849   6
  -4  -2  -8 11291.4 603.204   5
   4  -2   8 10977.9 719.251   1
   4  -2   8 9663.27 642.744   2
  -4   2   8 10523.9 573.406   2
  -4   2   8 10941.7 700.806  11
   4  -2   8 11236.8 685.078  10
  -4   2   8 10592.9 543.211   7
  -4  -2  -8 11063.8 704.732   7
  -4  -2  -8 10349.1 488.622   8
   4   2  -7 15517.4 698.002   5
  -4  -2  -7 14457.6 506.109   6
  -4  -2  -7 14140.0 629.762   5
   4   2  -7 13723.8 733.909   3
   4  -2   7 12297.7 677.071   2
  -4   2   7 14297.6 626.305   2
  -4   2   7 14670.7 775.828  11
   4  -2   7 14592.9 733.517  10
  -4   2   7 14885.9 586.723   7
  -4   2   7 13703.3 511.749   9
  -4  -2  -7 13874.0 756.746   7
  -4  -2  -7 13508.8 583.572   8
  -4   2   6 605.857 131.856   7
   4  -2   6 705.823 200.702   7
  -4  -2  -6 452.158 241.812   7
   4   2  -6 681.961 204.876   5
  -4  -2  -6 548.674 168.544   5
  -4  -2  -6 457.065 139.623   6
   4  -2   6 808.396 220.161   2
   4   2  -6 287.051 230.467   3
  -4  -2  -6 881.746 202.749   2
  -4   2   6 414.801 155.436   2
  -4   2   6 664.479 275.694  11
   4  -2   6 493.127 210.988  10
   4   2  -6 514.572 115.310   9
  -4  -2  -6 722.841 191.250   8
  -4   2   6 670.912 139.303   9
   4   2  -5 5822.92 359.498   5
  -4  -2  -5 5991.63 343.544   5
  -4  -2  -5 5660.50 363.896   6
   4  -2   5 5764.89 426.198   4
   4   2  -5 5981.42 457.343   3
  -4  -2  -5 6426.57 390.231   2
  -4   2   5 5675.78 345.602   2
   4  -2   5 5983.80 450.486  10
   4   2  -5 6940.00 405.178  11
  -4   2   5 5532.55 479.674  11
  -4   2   5 6534.42 289.885   7
  -4   2   5 5520.47 278.840   9
   4  -2   5 6233.29 401.805   7
   4   2  -5 5823.34 268.480   9
  -4  -2  -5 6344.29 483.915   7
   4   2  -4 7410.70 354.304   5
  -4  -2  -4 7319.34 335.198   5
   4  -2   4 7480.00 462.239   4
   4   2  -4 7932.45 512.375   3
  -4  -2  -4 8205.46 409.625   2
  -4   2   4 7959.97 525.700  11
   4   2  -4 8685.21 433.338  11
   4  -2   4 8068.59 483.477  10
  -4   2   4 7860.74 257.016   7
  -4   2   4 7756.51 321.710   9
   4   2  -4 8155.24 298.726   9
   4  -2   4 7262.59 384.092   7
   4  -2   3 26524.3 864.500   4
  -4  -2  -3 26326.8 592.631   5
   4  -2   3 28323.3 910.432   5
   4   2  -3 26448.1 608.647   5
   4   2  -3 27235.9 953.088   3
  -4  -2  -3 29236.1 784.936   2
  -4   2   3 25610.9 957.555  11
   4   2  -3 28223.9 804.323  11
   4  -2   3 27191.0 900.221  10
   4   2  -3 26201.8 628.099   9
  -4  -2  -3 26441.7 839.989   9
  -4   2   3 27122.1 664.367   9
  -4   2   2 11255.0 501.399   4
   4  -2   2 10539.4 509.726   4
   4  -2   2 11008.4 522.692   5
  -4   2   2 10611.7 454.978   3
   4   2  -2 10683.2 576.632   3
  -4  -2  -2 11052.4 426.448   2
  -4   2   2 10259.5 580.825  11
  -4  -2  -2 9484.65 443.749  11
   4  -2   2 10152.2 524.342  10
   4   2  -2 10150.0 373.705   9
  -4  -2  -2 9661.89 456.367   9
  -4   2   2 10319.8 392.272   9
  -4   2   1 3019.61 264.613   4
   4  -2   1 3068.71 273.323   5
  -4   2   1 2747.33 234.146   3
   4   2  -1 2948.80 322.565   3
  -4  -2  -1 2971.59 212.890   2
  -4  -2  -1 3103.89 246.766  11
  -4   2   1 3093.85 344.429  11
  -4   2   1 3749.31 316.292  10
   4  -2   1 3152.80 309.256  10
   4   2  -1 2875.31 210.284   9
  -4  -2  -1 2679.22 227.505   9
   4  -2   0-50.6689 108.147   5
  -4   2   0 76.0168 108.849   4
   4   2   0 81.1103 170.991   1
   4   2   0-47.5947 187.618   3
  -4   2   0 126.237 114.380   3
  -4  -2   0 26.6717 85.8683   2
   4  -2   0 19.1708 71.6975   2
  -4  -2   0 56.6363 51.0951  10
  -4  -2   0 116.797 113.794  11
  -4   2   0 214.608 201.433  11
   4  -2   0-68.2866 152.605  10
  -4  -2   0 137.461 92.9721   9
  -4   2   0-37.2219 128.263  10
   4   2   0 74.6674 112.403   9
   4  -2  -1 2824.69 257.852   5
   4   2   1 2019.56 315.463   1
  -4   2  -1 2220.47 239.328   3
   4   2   1 2218.09 297.497   3
   4  -2  -1 2129.83 171.086   2
  -4  -2   1 2240.93 160.480  10
  -4  -2   1 2344.80 217.632  11
  -4   2  -1 2136.81 317.036  11
  -4   2  -1 2280.36 264.158  10
   4  -2  -1 2364.89 283.835  10
  -4  -2   1 2413.67 190.134   9
   4   2   1 1998.89 215.655   9
   4   2   2 9417.04 561.035   4
  -4   2  -2 10635.5 509.894   3
   4   2   2 9118.31 539.171   3
   4  -2  -2 9471.54 433.049   3
   4  -2  -2 10262.0 387.574   2
   4   2   2 10140.6 608.745   1
  -4   2  -2 10908.1 617.544  11
   4  -2  -2 10688.4 558.523  10
  -4  -2   2 10195.9 394.804  10
  -4   2  -2 9873.53 520.889  10
  -4  -2   2 10104.0 435.895  11
   4   2   2 10496.6 490.165   9
   4   2   3 27518.1 1002.67   4
  -4   2  -3 27924.1 893.329   5
   4  -2  -3 28535.2 790.970   3
   4   2   3 27989.2 985.442   3
   4  -2  -3 29186.3 752.249   2
   4   2   3 27486.9 1041.07   1
  -4  -2   3 27644.2 776.706  10
  -4  -2   3 28295.8 806.301  11
   4  -2  -3 27938.1 958.012  10
   4   2   4 8008.33 551.324   4
  -4   2  -4 8588.59 507.021   5
   4  -2  -4 8420.20 395.516   3
   4  -2  -4 8479.14 405.607   2
   4   2   4 8147.90 570.355   1
   4   2   4 8716.39 441.847   2
  -4  -2   4 8988.39 441.311  10
   4  -2  -4 8423.52 523.140  10
  -4  -2   4 8585.29 428.044  11
  -4  -2   4 8555.21 593.893   8
  -4   2  -5 6611.42 418.275   6
  -4   2  -5 6399.32 463.817   5
   4   2   5 6572.49 515.535   4
   4  -2  -5 5920.50 335.200   3
   4  -2  -5 6386.46 376.512   2
   4   2   5 5143.13 488.402   1
   4   2   5 6839.55 412.761   2
  -4  -2   5 5864.48 395.051  10
   4  -2  -5 6139.39 474.532  10
  -4  -2   5 6159.35 394.084  11
  -4  -2   5 5528.98 508.460   8
  -4   2  -6 1242.48 195.260   6
  -4   2  -6 1579.50 292.215   5
   4   2   6 1051.31 295.817   4
   4  -2  -6 1219.01 187.400   2
   4  -2  -6 1312.82 188.173   3
   4   2   6 1241.96 221.305   2
  -4  -2   6 1033.96 225.844  11
   4  -2  -6 1331.86 299.812  10
   4   2   6 1361.62 111.004  10
  -4  -2   6 1642.12 338.680   8
  -4   2  -7 18177.3 657.018   6
  -4   2  -7 17483.7 824.190   5
  -4  -2   7 17008.4 781.429   2
   4  -2  -7 16449.5 716.352   2
   4  -2  -7 16696.1 610.363   3
   4   2   7 17217.3 744.571   2
  -4  -2   7 18024.6 743.530  11
   4  -2  -7 17369.7 840.499  10
   4   2   7 17406.3 495.763  10
  -4  -2   7 18129.0 906.588   8
   4  -2  -7 15658.0 541.313   9
  -4   2  -8 10481.2 467.492   6
  -4   2  -8 11548.6 711.341   5
   4  -2  -8 9451.94 471.335   3
  -4  -2   8 9787.42 623.441   2
   4   2   8 9941.51 608.937   2
  -4  -2   8 10776.7 605.792  11
   4   2   8 10340.0 425.518  10
   4  -2  -8 10718.6 687.705  10
   4  -2  -8 10738.0 443.059   9
  -4  -2   8 11025.3 715.491   8
  -4   2  -9 33043.0 861.753   6
   4  -2  -9 31334.6 945.497   3
  -4   2  -9 33241.6 1274.33   5
   4  -2  -9 33497.0 1026.07   1
  -4  -2   9 32861.4 1034.10   1
  -4  -2   9 30817.6 1190.09   2
   4   2   9 31699.1 1158.57   2
   4   2   9 31430.8 889.597  10
   4  -2  -9 32641.5 1255.11  10
   4  -2  -9 31090.8 873.821   9
  -4  -2   9 34582.7 1301.03   8
  -4   2 -10 3814.69 500.064   5
  -4  -2  10 3619.92 334.728   1
   4  -2 -10 3107.72 296.806   1
   4  -2 -10 2736.79 292.663   3
  -4  -2  10 3188.03 431.122   2
   4   2  10 3201.67 434.078   2
   4   2  10 2865.38 288.577  10
   4  -2 -10 3179.57 459.321  10
  -4  -2  10 3907.38 502.472   8
   4  -2 -10 2956.60 274.712   9
  -4   2 -11 22401.4 1119.76   5
   4  -2 -11 24069.7 781.281   1
  -4  -2  11 22400.7 1100.17   2
   4   2  11 23165.3 1093.78   2
   4  -2 -11 22070.7 1110.40  10
  -4  -2  11 23306.2 1096.30   8
  -4   2 -12 4432.40 571.127   5
   4  -2 -12 5980.90 360.408   1
  -4  -2  12 5218.96 578.027   2
   4   2  12 4194.91 535.407   2
   4  -2 -12 4997.10 571.556  10
  -4  -2  12 4387.17 535.489   8
  -4   2 -13 28470.1 1334.11   5
  -4  -2  13 27017.6 1304.15   2
   4   2  13 27768.5 1315.50   2
   4  -2 -13 28209.3 1349.37  10
  -4  -2  13 28584.2 1248.46   8
  -4   2 -14 2150.96 503.502   5
  -4  -2  14 1935.67 446.476   2
   4   2  14 1503.47 443.262   2
   4  -2 -14 1399.21 445.020  10
  -4  -2  14 1467.71 387.915   8
  -4   2 -15 10336.6 869.171   5
  -4  -2  15 8219.14 790.903   2
   4   2  15 8275.75 812.834   2
   4  -2 -15 9187.40 863.962  10
  -4  -2  15 9424.09 739.742   8
  -4   2 -16 3219.95 594.552   5
  -4  -2  16 2985.66 553.915   2
   4   2  16 3452.28 646.083   2
   4  -2 -16 3114.77 555.095  10
  -4  -2  16 3054.15 484.276   8
  -4   2 -17 6036.62 766.565   5
   4  -2 -17 5724.81 760.813  10
  -4  -2  17 5846.34 775.672   2
   4   2  17 5926.54 770.115   2
  -4   2 -18 1303.94 551.048   5
   4  -2 -18 1021.18 519.496  10
  -4  -2  18 859.319 406.186   2
   4   2  18 1572.25 547.082   2
  -4  -2  19 1581.45 543.984   2
   4   2  19 1302.11 519.345   2
  -4  -3 -19 1147.79 483.320   5
   4   3 -19 1130.87 524.380   5
   4  -3  18 696.350 435.415   2
  -4   3  18-81.8799 395.778   2
   4   3 -18-607.507 494.905   5
  -4  -3 -18 289.816 433.281   5
   4  -3  17 276.410 390.296   2
  -4   3  17 359.084 396.687   2
   4   3 -17 1391.98 501.340   5
  -4  -3 -17 1146.38 461.756   5
  -4  -3 -17-344.396 432.690   7
   4  -3  16 222.794 387.861   2
  -4   3  16 85.5172 369.993   2
   4   3 -16 224.184 375.978   5
  -4  -3 -16-542.584 413.587   5
  -4  -3 -16 357.637 464.219   7
   4  -3  15 1444.08 474.505   2
   4  -3  15 1115.74 365.636   1
  -4   3  15 1242.02 407.018   2
   4   3 -15 1152.19 446.894   5
  -4  -3 -15 1274.52 374.566   5
  -4  -3 -15 1100.10 467.684   7
   4   3 -14 293.726 328.193   5
  -4  -3 -14 945.905 358.169   5
   4  -3  14 148.182 249.652   1
   4  -3  14 871.350 415.545   2
  -4   3  14 1288.54 418.816   2
  -4   3  14 129.149 395.154  11
  -4  -3 -14 752.033 424.255   7
   4   3 -13 2625.52 468.883   5
  -4  -3 -13 3395.13 507.884   5
   4  -3  13 2488.46 503.432   2
  -4   3  13 2691.41 442.255   2
   4  -3  13 3189.63 455.983   1
  -4   3  13 3500.05 555.891  11
  -4  -3 -13 2709.08 520.841   7
   4   3 -12 761.131 342.497   5
  -4  -3 -12 98.5839 260.189   5
   4  -3  12 852.334 382.008   2
  -4   3  12 607.348 286.786   2
   4  -3  12 544.816 267.032   1
  -4   3  12 527.348 313.853  11
  -4  -3 -12 1052.06 420.441   7
   4   3 -11 6777.53 621.420   5
  -4  -3 -11 7310.66 714.872   7
  -4  -3 -11 6438.07 578.988   5
   4  -3  11 6277.58 618.733   2
  -4   3  11 6730.63 575.498   2
  -4   3  11 6342.58 656.048  11
   4   3 -10 8936.77 666.986   5
   4  -3  10 8683.75 711.034   2
  -4   3  10 9606.04 637.655   2
  -4   3  10 9449.87 734.321  11
   4  -3  10 10075.8 773.646  10
  -4  -3 -10 10358.5 481.043   8
  -4  -3 -10 9478.23 751.181   7
  -4  -3  -9 6214.53 594.301   7
   4   3  -9 5935.15 516.257   5
   4  -3   9 5575.30 541.627   2
  -4   3   9 6211.15 488.873   2
  -4   3   9 5136.05 544.062  11
   4  -3   9 5916.66 576.115  10
  -4   3   9 6130.76 421.131   9
  -4  -3  -9 5872.15 394.804   8
  -4   3   9 5386.35 399.584   7
  -4  -3  -8 5954.05 363.330   6
   4   3  -8 6775.50 514.395   5
  -4   3   8 6327.72 477.810   2
  -4   3   8 5972.50 557.300  11
   4  -3   8 6091.06 558.408  10
  -4   3   8 6417.98 410.806   9
  -4  -3  -8 6198.87 588.115   7
  -4  -3  -8 5705.64 402.033   8
   4   3  -7 22219.7 864.129   5
  -4  -3  -7 23409.1 773.221   6
   4   3  -7 21709.2 977.950   3
  -4   3   7 20444.2 824.925   2
   4  -3   7 20781.4 975.646  10
  -4   3   7 22052.0 993.503  11
  -4   3   7 22340.1 751.804   9
  -4  -3  -7 22452.1 835.555   8
  -4  -3  -7 22661.7 1028.40   7
   4   3  -7 21556.4 723.579   9
   4   3  -6 11791.8 565.354   5
  -4  -3  -6 11846.4 570.824   6
   4   3  -6 11485.7 702.443   3
  -4   3   6 11421.5 585.452   2
   4  -3   6 11275.9 692.174  10
  -4   3   6 11331.1 694.853  11
   4   3  -6 11917.4 534.343  11
   4  -3   6 11069.9 639.659   7
  -4   3   6 12019.2 520.213   9
  -4  -3  -6 11420.5 606.442   8
   4   3  -6 10852.7 478.007   9
  -4  -3  -6 12062.3 730.837   7
  -4  -3  -5 37278.7 1122.61   6
   4   3  -5 37028.9 1234.82   3
   4  -3   5 37107.8 1091.06   4
   4   3  -5 37255.2 987.364   5
   4  -3   5 37346.7 1258.47  10
  -4   3   5 35586.3 1232.63  11
   4   3  -5 36732.5 981.158  11
   4  -3   5 34493.9 1093.05   7
  -4   3   5 37398.9 966.659   9
   4   3  -5 36609.8 936.416   9
  -4  -3  -5 38283.9 1162.23   8
  -4  -3  -4 21338.9 836.555   6
   4   3  -4 21332.6 623.780   5
   4  -3   4 19042.0 725.678   4
   4   3  -4 22947.0 929.297   3
  -4   3   4 21545.5 917.706  11
   4   3  -4 20256.5 656.449  11
   4  -3   4 20425.4 886.845  10
   4  -3   4 19332.2 700.385   7
  -4   3   4 20695.6 673.680   9
   4   3  -4 21164.3 660.877   9
  -4  -3  -4 20661.4 856.660   8
   4  -3   3 42678.9 1104.40   4
  -4  -3  -3 40973.8 1253.56   6
  -4   3   3 43679.9 1083.68   4
   4   3  -3 41924.0 879.686   5
   4   3  -3 43482.4 1310.40   3
  -4  -3  -3 44413.2 1143.26   2
  -4   3   3 42143.2 1316.75  11
   4   3  -3 42285.7 990.450  11
   4  -3   3 40762.2 1284.50  10
   4  -3   3 40267.7 958.535   7
   4   3  -3 42373.9 1013.59   9
  -4   3   3 41603.4 1042.72   9
  -4  -3  -3 40230.5 1264.58   8
  -4   3   2 28417.5 808.202   4
  -4  -3  -2 26835.9 1007.33   6
  -4  -3  -2 27485.9 573.837   5
  -4   3   2 27179.1 728.430   3
   4   3  -2 25647.1 968.586   3
  -4  -3  -2 27915.6 845.973   2
  -4   3   2 29313.3 1043.93  11
  -4  -3  -2 27969.5 728.235  11
   4  -3   2 25798.5 973.160  10
   4   3  -2 26704.6 774.743   9
   4  -3   2 27106.2 599.356   7
  -4   3   2 28384.0 825.279   9
  -4  -3  -2 26005.8 1008.95   8
  -4  -3  -1 41230.5 740.267   5
  -4   3   1 42927.7 1037.74   4
  -4   3   1 41288.4 987.529   3
   4   3  -1 40036.0 1234.37   3
  -4  -3  -1 43768.8 1093.06   2
  -4   3   1 40485.5 1280.13  11
  -4  -3  -1 43462.8 925.943  11
  -4  -3  -1 41848.9 775.934  10
   4  -3   1 41332.4 1257.27  10
  -4  -3  -1 41131.0 777.967  10
   4   3  -1 41861.0 1042.68   9
  -4  -3  -1 44064.9 1128.40   9
  -4  -3  -1 41607.4 1324.52   8
  -4   3   1 43250.3 1100.12   9
  -4  -3   0 18999.3 415.313   5
   4   3   0 21025.2 852.364   3
  -4   3   0 21557.3 673.854   3
  -4  -3   0 21226.4 708.041   2
   4  -3   0 20487.0 676.552   2
  -4  -3   0 21117.1 543.996  10
  -4  -3   0 20141.6 560.028  11
  -4   3   0 20716.8 885.973  11
   4  -3   0 20541.7 862.257  10
  -4  -3   0 20227.0 531.584  10
   4   3   0 21486.6 710.848   9
  -4  -3   0 21759.8 918.561   8
  -4  -3   0 21752.4 716.664   9
   4   3   1 43416.4 1280.03   3
  -4   3  -1 43396.6 1086.75   3
   4  -3  -1 43417.7 1067.32   2
  -4  -3   1 44118.5 927.344  11
  -4  -3   1 42783.9 975.444  10
  -4   3  -1 42009.9 1323.15  11
   4  -3  -1 44449.9 1315.03  10
  -4  -3   1 41903.8 956.044  10
   4   3   1 43607.5 1135.11   9
  -4  -3   1 42111.3 1378.36   8
   4   3   2 27283.9 991.715   3
  -4   3  -2 26879.0 854.537   3
   4  -3  -2 28779.3 832.651   2
  -4  -3   2 26792.2 769.894  10
  -4  -3   2 27955.4 708.878  11
   4  -3  -2 26164.4 989.316  10
  -4   3  -2 28014.6 1053.56  11
   4   3   2 26567.9 891.749   9
  -4  -3   2 26921.6 1088.34   8
   4   3   3 40522.4 1274.86   4
  -4   3  -3 42467.1 1245.62   5
   4   3   3 40687.4 1266.32   3
   4  -3  -3 40938.9 1065.44   2
  -4  -3   3 38007.3 1040.94  10
  -4  -3   3 42993.7 972.092  11
   4  -3  -3 39443.5 1277.09  10
   4   3   3 41664.2 1200.13   9
  -4  -3   3 42055.8 1398.26   8
   4   3   4 22521.2 938.978   4
  -4   3  -4 24311.2 942.020   5
   4  -3  -4 22223.4 638.286   3
   4   3   4 23659.3 940.079   3
   4  -3  -4 24868.4 815.428   2
  -4  -3   4 22725.4 796.231  10
  -4  -3   4 23274.9 711.139  11
   4  -3  -4 22836.4 954.746  10
   4   3   4 25066.7 923.153   9
  -4  -3   4 23058.2 1037.83   8
   4   3   5 34746.6 1208.48   4
  -4   3  -5 35796.9 1193.75   5
   4  -3  -5 34530.3 826.895   3
   4  -3  -5 34369.7 1041.77   2
  -4  -3   5 36544.0 973.383  11
   4  -3  -5 32802.7 1197.49  10
   4   3   5 34825.9 1174.36   9
  -4  -3   5 35577.1 1319.11   8
  -4   3  -6 11899.4 704.200   5
   4   3   6 10011.7 659.234   4
   4  -3  -6 11364.4 426.804   3
   4   3   6 11502.8 632.795   2
   4  -3  -6 11058.5 708.348  10
   4   3   6 11544.5 374.889  10
  -4  -3   6 12824.8 788.846   8
  -4   3  -7 21206.6 827.000   6
   4   3   7 19259.7 949.020   4
  -4   3  -7 21284.4 974.476   5
   4  -3  -7 20901.0 620.181   3
   4   3   7 20357.1 887.991   2
   4  -3  -7 20986.9 980.713  10
   4   3   7 21038.7 596.840  10
  -4  -3   7 23248.0 1081.02   8
  -4   3  -8 6123.65 430.829   6
   4   3   8 5300.91 544.600   4
  -4   3  -8 6930.35 589.467   5
   4  -3  -8 6483.83 342.795   3
   4   3   8 5655.31 476.977   2
   4   3   8 5894.58 328.781  10
   4  -3  -8 5929.60 553.459  10
  -4  -3   8 5757.36 575.798   8
   4  -3  -8 6017.76 389.366   9
  -4   3  -9 6794.38 617.435   5
   4  -3  -9 6203.17 355.570   3
   4   3   9 5527.89 530.741   2
   4  -3  -9 6353.13 598.210  10
  -4  -3   9 6373.09 616.953   8
  -4   3 -10 10204.9 772.470   5
   4  -3 -10 9810.81 470.958   3
  -4  -3  10 10021.8 751.844   2
   4   3  10 10374.4 730.685   2
   4  -3 -10 9975.81 757.307  10
  -4  -3  10 11149.6 789.199   8
   4  -3 -11 7034.26 417.513   3
  -4   3 -11 8075.20 737.201   5
  -4  -3  11 7818.98 687.015   2
   4   3  11 7198.20 640.950   2
   4  -3 -11 8193.16 715.980  10
  -4  -3  11 7968.99 679.554   8
  -4   3 -12 965.540 437.291   5
  -4  -3  12 28.3771 317.875   2
   4  -3 -12 162.973 143.456   3
   4   3  12 480.931 302.017   2
   4  -3 -12 116.250 352.677  10
  -4  -3  12-244.811 363.643   8
  -4   3 -13 3505.39 568.125   5
  -4  -3  13 2484.64 491.154   2
   4   3  13 2717.18 481.344   2
   4  -3 -13 3682.63 580.543  10
  -4  -3  13 3704.92 525.757   8
  -4   3 -14 835.385 466.926   5
  -4  -3  14 337.690 350.133   2
   4   3  14 355.120 359.978   2
   4  -3 -14 574.688 371.747  10
  -4  -3  14 506.459 345.015   8
  -4   3 -15 1741.80 515.774   5
  -4  -3  15 800.910 433.282   2
   4   3  15 1149.90 448.239   2
   4  -3 -15 973.980 469.110  10
  -4  -3  15 1033.48 368.371   8
  -4   3 -16 423.650 498.696   5
  -4  -3  16-40.5907 368.552   2
   4   3  16 411.059 409.814   2
   4  -3 -16-113.865 386.932  10
  -4  -3  16 111.225 313.407   8
  -4   3 -17 300.763 396.965   5
  -4  -3  17 264.980 365.274   2
   4   3  17 894.652 531.314   2
   4  -3 -17 155.207 449.123  10
  -4  -3  17-96.9255 341.174   8
  -4  -3  18 262.936 448.090   2
   4   3  18-61.1308 461.663   2
  -4   3 -18 930.636 472.512   5
  -4   4  18 844.817 471.921   2
  -4  -4 -18 1574.82 531.284   5
   4   4 -18 178.334 425.557   5
   4  -4  17 2860.45 603.055   2
  -4   4  17 3343.16 629.765   2
  -4  -4 -17 3383.07 612.119   5
   4   4 -17 2729.18 601.230   5
   4  -4  16 5384.72 727.623   2
  -4   4  16 4337.73 618.765   2
  -4  -4 -16 5138.82 659.280   5
   4   4 -16 5204.57 726.844   5
  -4  -4 -16 5589.29 775.985   7
   4  -4  15 4796.88 715.567   2
  -4   4  15 5173.31 668.973   2
  -4  -4 -15 5133.23 647.094   5
   4   4 -15 5421.92 693.578   5
  -4  -4 -15 5075.85 728.734   7
   4   4 -14 8864.05 809.076   5
   4  -4  14 7767.88 691.696   1
   4  -4  14 7307.89 789.468   2
  -4   4  14 7588.53 729.641   2
  -4   4  14 7231.64 780.551  11
   4  -4  14 10325.2 939.299  10
  -4  -4 -14 7402.85 786.533   7
   4   4 -13 11928.8 885.497   5
   4  -4  13 10584.4 894.428   2
  -4   4  13 12535.3 870.055   2
  -4   4  13 12668.3 953.108  11
   4  -4  13 12368.0 1028.75  10
  -4  -4 -13 11850.9 960.779   7
   4   4 -12 8053.06 724.637   5
  -4  -4 -12 5260.82 679.067   7
   4  -4  12 5816.96 660.503   2
  -4   4  12 6008.33 612.944   2
  -4   4  12 6157.80 664.554  11
   4  -4  12 5610.51 721.866  10
   4   4 -11 15177.2 906.551   5
   4  -4  11 12462.8 889.816   2
  -4   4  11 13459.7 844.135   2
  -4   4  11 14581.9 954.516  11
   4  -4  11 13998.8 989.523  10
  -4  -4 -11 13026.3 646.590  10
  -4  -4 -11 13058.8 950.762   7
  -4   4  11 13090.1 730.554   9
   4   4 -10 15028.0 852.731   5
  -4   4  10 13022.2 789.679   2
  -4   4  10 13204.3 870.123  11
   4  -4  10 11797.6 896.304  10
  -4  -4 -10 14155.4 633.259  10
  -4  -4 -10 13508.2 924.532   7
  -4   4  10 14148.2 730.235   9
  -4  -4  -9 4439.78 555.433   7
  -4  -4  -9 5307.72 397.472   6
   4   4  -9 4858.80 502.125   5
  -4   4   9 3867.85 439.581   2
  -4   4   9 5064.47 572.643  11
  -4  -4  -9 4003.12 325.973  10
   4  -4   9 5497.10 640.474  10
   4   4  -9 4381.60 407.948   9
  -4   4   9 5078.20 428.702   9
  -4  -4  -8 11978.4 606.766   6
   4   4  -8 10464.1 756.509   3
   4   4  -8 10829.1 660.375   5
  -4   4   8 10256.7 655.920   2
   4  -4   8 9582.99 751.562  10
  -4   4   8 11304.4 770.446  11
  -4  -4  -8 10646.1 482.431  10
  -4  -4  -8 10385.3 598.697   8
  -4   4   8 11910.7 619.970   9
  -4  -4  -8 10316.8 770.223   7
   4   4  -8 10763.2 584.326   9
   4   4  -7 10918.5 736.805   3
  -4  -4  -7 12313.3 639.480   6
   4   4  -7 12000.2 634.404   5
  -4  -4  -7 11210.2 451.983  10
   4  -4   7 12431.4 839.520  10
  -4   4   7 11322.4 750.062  11
   4   4  -7 11148.4 529.221  11
  -4  -4  -7 12392.2 666.270   8
  -4   4   7 10861.0 582.601   9
   4   4  -7 11059.5 576.894   9
  -4  -4  -7 11532.6 797.128   7
   4   4  -6 10418.3 690.697   3
  -4  -4  -6 9572.67 591.435   6
   4  -4   6 9775.37 534.456   4
   4   4  -6 9424.69 517.437   5
   4  -4   6 9513.67 701.372  10
  -4  -4  -6 10015.4 394.475  10
  -4   4   6 9027.72 671.144  11
   4   4  -6 9588.77 453.136  11
  -4  -4  -6 10278.3 619.517   8
  -4   4   6 10252.7 545.515   9
   4   4  -6 9896.48 529.160   9
   4  -4   6 9287.29 624.942   7
  -4  -4  -5 10765.8 642.804   6
   4   4  -5 10157.4 492.425   5
   4  -4   5 10281.6 519.060   4
   4   4  -5 10346.9 687.336   3
  -4  -4  -5 10094.0 373.127  10
  -4   4   5 9203.11 643.551  11
   4   4  -5 10288.1 433.627  11
   4  -4   5 10908.3 737.489  10
  -4  -4  -5 9459.34 620.034   8
  -4   4   5 9977.13 542.272   9
   4   4  -5 10374.9 531.011   9
   4  -4   5 9448.48 583.005   7
   4  -4   4 505.107 174.179   4
   4   4  -4 307.976 133.675   5
  -4  -4  -4 113.888 188.200   6
   4   4  -4 661.062 282.250   3
  -4   4   4 247.337 254.104  11
   4   4  -4 305.874 111.112  11
  -4  -4  -4 423.935 98.7548  10
  -4  -4  -4 276.364 208.099   8
  -4   4   4 714.606 208.100   9
   4   4  -4 388.746 192.019   9
   4  -4   4 267.097 281.602  10
   4  -4   4 279.226 150.749   7
  -4   4   3 4246.57 283.334   4
   4  -4   3 3886.78 295.450   4
  -4  -4  -3 3869.24 436.182   6
  -4  -4  -3 4210.67 262.697   5
   4   4  -3 3712.18 423.752   3
  -4  -4  -3 3671.33 223.629  10
  -4  -4  -3 3698.18 226.303  11
  -4   4   3 3726.18 427.839  11
  -4  -4  -3 3931.54 422.667   8
   4  -4   3 4290.26 467.477  10
  -4   4   3 3759.33 340.791   9
   4   4  -3 4356.68 355.047   9
   4  -4   3 3938.60 304.063   7
  -4  -4  -2 1632.25 164.535   5
  -4  -4  -2 1708.68 331.336   6
  -4   4   2 1631.70 181.123   4
  -4   4   2 1482.08 148.644   3
   4   4  -2 1336.93 304.532   3
  -4   4   2 1116.46 271.092  11
  -4  -4  -2 1670.83 135.498  11
   4   4  -2 1534.98 242.756   9
  -4  -4  -2 1847.84 165.623  10
  -4   4   2 1584.25 246.587   9
   4  -4   2 1909.72 355.692  10
   4  -4   2 1575.16 171.981   7
  -4  -4  -2 1061.83 279.417   8
  -4  -4  -1 10748.7 711.021   6
  -4  -4  -1 10980.6 402.773   5
   4   4  -1 10854.1 653.308   3
  -4   4   1 10748.4 409.984   3
  -4  -4  -1 10764.7 299.135  11
  -4   4   1 10291.2 652.339  11
   4  -4   1 11692.8 714.637  10
  -4  -4  -1 10545.8 413.522  10
   4   4  -1 10977.2 550.153   9
  -4  -4  -1 10194.0 678.522   8
  -4   4   1 10362.4 559.887   9
   4  -4   1 10380.0 308.118   7
  -4  -4   0 156.989 240.410   6
  -4  -4   0-8.47329 92.0799   5
   4   4   0 2.21537 190.461   3
  -4   4   0 194.737 118.050   3
  -4  -4   0 83.7083 54.5045  11
  -4   4   0 81.9318 210.029  11
   4   4   0 219.517 187.764   9
   4  -4   0 186.331 267.764  10
  -4  -4   0 93.8283 213.340   8
  -4  -4   0 86.2792 106.911  10
  -4   4   0 54.5784 188.418   9
  -4  -4   1 10573.1 423.554   5
  -4  -4   1 10379.8 714.887   6
   4   4   1 10092.3 618.508   3
  -4   4  -1 9893.91 461.763   3
  -4  -4   1 11440.7 302.437  11
  -4  -4   1 10683.9 485.182  10
  -4   4  -1 10878.7 676.244  11
   4  -4  -1 11094.0 705.320  10
   4   4   1 11443.4 587.960   9
  -4  -4   1 11094.2 734.921   8
  -4  -4   2 1117.78 163.357   5
   4   4   2 941.389 269.287   3
  -4   4  -2 1545.00 211.322   3
  -4  -4   2 1200.58 194.370  10
  -4   4  -2 999.463 280.051  11
  -4  -4   2 1225.76 222.080  10
  -4  -4   2 1318.95 342.731   8
   4  -4  -2 1734.77 353.057  10
   4   4   2 1977.79 298.548   9
  -4  -4   3 2731.56 254.357   5
   4   4   3 2972.15 384.709   4
   4   4   3 3367.05 396.344   3
  -4  -4   3 2875.67 290.253  10
  -4   4  -3 2720.06 411.786  11
   4  -4  -3 2774.65 403.315  10
  -4  -4   3 3030.64 431.936   8
   4   4   3 3011.91 357.441   9
  -4   4  -4 811.113 283.112   5
  -4  -4   4 779.267 169.736   5
   4   4   4 918.786 287.533   4
   4   4   4 636.962 255.591   3
   4  -4  -4 482.474 296.518  10
  -4  -4   4 543.777 341.906   8
   4   4   4 763.368 271.860   9
   4   4   5 9899.12 650.293   4
  -4   4  -5 10768.2 705.790   5
   4  -4  -5 10563.5 715.894  10
   4   4   5 10707.0 662.620   9
  -4  -4   5 10189.4 733.755   8
   4   4   6 9703.92 648.767   4
  -4   4  -6 9689.76 688.232   5
   4   4   6 10674.9 443.293  10
   4  -4  -6 9544.46 690.936  10
   4   4   6 10356.7 684.531   9
  -4  -4   6 10856.6 797.258   8
  -4   4  -7 8963.84 696.407   5
   4   4   7 9257.99 671.183   4
   4  -4  -7 9376.19 716.478  10
   4   4   7 8098.41 638.001   9
  -4  -4   7 9614.08 770.431   8
   4   4   8 9665.53 709.233   4
  -4   4  -8 9517.36 748.016   5
   4  -4  -8 10210.4 336.995   3
   4   4   8 10097.9 708.379   2
   4  -4  -8 10205.2 756.706  10
   4   4   8 9728.57 725.056   9
  -4  -4   8 10321.5 820.132   8
  -4   4  -9 6391.03 628.491   5
   4   4   9 5229.42 577.667   4
   4   4   9 5967.49 559.990   2
   4  -4  -9 5117.07 572.399  10
  -4  -4   9 6037.04 650.600   8
  -4   4 -10 11139.2 840.226   5
   4   4  10 13976.3 878.356   2
   4  -4 -10 11002.7 839.279  10
  -4  -4  10 13450.3 935.198   8
  -4   4 -11 13173.5 941.263   5
   4   4  11 12723.8 875.869   2
   4  -4 -11 13496.0 941.133  10
  -4  -4  11 10798.9 865.229   8
  -4   4 -12 6303.95 708.161   5
  -4  -4  12 6312.88 692.730   2
   4   4  12 6609.70 682.529   2
   4  -4 -12 7464.35 764.184  10
  -4  -4  12 7192.67 699.919   8
  -4   4 -13 12011.9 952.442   5
  -4  -4  13 12029.3 955.960   2
   4   4  13 11943.3 932.194   2
   4  -4 -13 11406.7 929.353  10
  -4  -4  13 10669.2 887.185   8
  -4   4 -14 9081.06 882.829   5
  -4  -4  14 6633.85 738.878   2
   4   4  14 7051.52 739.281   2
   4  -4 -14 6886.00 769.391  10
  -4  -4  14 6536.82 718.991   8
  -4   4 -15 6515.03 811.248   5
  -4  -4  15 6203.01 755.446   2
   4   4  15 6365.84 756.822   2
   4  -4 -15 7434.54 836.950  10
  -4  -4  15 4911.11 653.619   8
  -4   4 -16 6086.87 759.516   5
   4  -4 -16 5447.64 715.381  10
  -4  -4  16 6637.01 830.850   2
   4   4  16 5840.30 786.398   2
  -4  -4  17 3011.19 599.624   2
   4   4  17 2077.39 544.057   2
  -4   4 -17 2881.27 644.011   5
  -4  -4  18 218.998 412.194   6
  -4  -5 -18 764.302 542.489   5
   4   5 -18 515.770 471.030   5
  -4   5  17 882.817 480.465   2
  -4  -5 -17-93.3998 374.108   5
   4   5 -17 621.021 436.204   5
   4  -5  17 1076.16 540.187  10
   4  -5  16 544.387 468.764   2
  -4   5  16 642.179 410.309   2
   4   5 -16 115.893 388.617   5
   4  -5  16-243.040 424.638  10
   4  -5  15-145.045 417.763   2
  -4   5  15 444.385 401.184   2
   4   5 -15 1415.04 504.947   5
   4  -5  15 1277.14 567.664  10
  -4  -5 -15 428.123 412.387   7
  -4  -5 -14 192.254 442.144   7
   4   5 -14 680.699 416.845   5
   4  -5  14-82.4561 348.796   2
  -4   5  14-680.804 423.588   2
  -4   5  14-27.8798 367.408  11
   4  -5  14 463.462 498.683  10
  -4  -5 -13 604.099 383.325   7
   4   5 -13 137.843 349.093   5
   4  -5  13 559.752 436.381   2
  -4   5  13 665.545 401.978   2
  -4   5  13 89.5039 313.541  11
   4  -5  13-158.260 414.071  10
  -4  -5 -12 1247.74 353.002   7
   4   5 -12 1995.65 460.051   5
  -4   5  12 983.300 344.831   2
  -4   5  12 2112.54 512.260  11
   4  -5  12 1586.68 470.191  10
  -4   5  12 949.629 293.189   9
  -4  -5 -11 934.924 438.055   7
   4   5 -11 1064.92 375.253   5
  -4   5  11 651.594 320.234   2
  -4   5  11 1077.12 449.354  11
   4  -5  11 265.343 403.387  10
  -4   5  11 558.593 273.951   9
  -4  -5 -10 5577.24 657.214   7
   4   5 -10 4732.90 522.492   5
  -4   5  10 6578.14 668.113  11
   4  -5  10 6571.16 751.924  10
   4   5 -10 5652.30 525.371   9
  -4   5  10 6127.02 536.885   9
  -4  -5  -9 4747.60 448.854   6
   4   5  -9 4605.76 493.973   5
  -4  -5  -9 4268.99 594.369   7
   4   5  -9 4041.82 579.855   3
  -4  -5  -9 4404.04 368.246  10
  -4   5   9 4173.34 552.156  11
   4  -5   9 4243.48 616.890  10
   4   5  -9 4545.76 462.016   9
  -4   5   9 4513.47 470.364   9
  -4  -5  -8 14404.4 763.858   6
   4   5  -8 13301.2 733.824   5
   4   5  -8 12993.9 877.433   3
   4  -5   8 13098.2 974.781  10
  -4  -5  -8 13544.6 586.646  10
  -4   5   8 12718.9 855.347  11
  -4   5   8 12564.8 718.809   9
   4   5  -8 13242.4 731.519   9
  -4  -5  -8 13433.0 913.353   7
  -4  -5  -7 1442.60 429.899   7
   4  -5   7 1397.03 262.855   4
  -4  -5  -7 1253.62 293.370   6
   4   5  -7 1058.41 273.975   5
   4   5  -7 1303.72 403.232   3
  -4  -5  -7 1188.18 207.488  10
  -4   5   7 1001.29 367.583  11
   4  -5   7 1398.07 426.146  10
   4   5  -7 1514.03 297.786   9
  -4   5   7 1271.73 298.052   9
  -4  -5  -6 11750.3 736.926   6
   4   5  -6 11187.5 757.978   3
   4   5  -6 11434.0 606.103   5
   4  -5   6 10751.7 549.795   4
  -4   5   6 12608.8 793.667  11
  -4  -5  -6 10593.6 482.351  10
   4  -5   6 11111.8 840.824  10
  -4   5   6 11135.3 657.624   9
   4   5  -6 11754.4 657.322   9
   4  -5   5 5097.44 356.168   4
  -4  -5  -5 5257.07 522.449   6
   4   5  -5 5061.73 391.306   5
   4   5  -5 4738.84 506.072   3
  -4  -5  -5 4575.54 309.488  10
  -4   5   5 4772.09 496.203  11
   4  -5   5 3758.44 536.879  10
  -4   5   5 5402.74 462.552   9
   4   5  -5 5661.12 464.568   9
  -4  -5  -5 4497.42 501.589   8
  -4   5   4 30001.0 789.581   4
  -4  -5  -4 31367.3 1249.50   6
   4  -5   4 31116.5 836.877   4
   4   5  -4 29434.0 1184.06   3
  -4   5   4 29019.5 1179.43  11
  -4  -5  -4 29353.6 825.106  10
  -4  -5  -4 29655.7 649.482  11
   4  -5   4 29171.6 1287.49  10
  -4  -5  -4 31026.2 1252.80   8
  -4   5   4 32605.6 1108.51   9
   4   5  -4 29850.1 1040.46   9
  -4  -5  -3 4990.56 532.596   6
  -4   5   3 4646.49 261.814   4
  -4  -5  -3 4520.35 319.503   5
   4   5  -3 5385.25 532.339   3
  -4  -5  -3 4545.28 311.443  10
  -4   5   3 5101.16 496.524  11
   4  -5   3 4975.10 558.401  10
   4   5  -3 5638.15 451.143   9
  -4   5   3 5089.79 462.441   9
  -4  -5  -3 5042.99 529.195   8
  -4  -5  -2 34449.4 1367.11   6
  -4  -5  -2 33802.3 945.959   5
   4   5  -2 35349.0 1267.85   3
  -4   5   2 36459.5 1297.97  11
  -4  -5  -2 35652.9 950.821  10
   4  -5   2 32879.9 1338.92  10
  -4  -5  -2 37100.6 1428.44   8
   4   5  -2 34593.7 1150.75   9
  -4   5   2 37595.1 1208.82   9
  -4  -5  -1 26657.4 1211.85   6
  -4  -5  -1 26105.9 803.689   5
  -4   5   1 27085.5 654.533   3
   4   5  -1 26945.3 1086.22   3
  -4   5   1 25571.8 1090.73  11
   4  -5   1 26006.6 1174.13  10
  -4  -5  -1 26202.1 821.868  10
  -4  -5  -1 28109.0 1239.09   8
   4   5  -1 27641.1 1007.09   9
  -4   5   1 27169.1 1034.89   9
  -4  -5   0 28192.1 848.822   5
  -4  -5   0 29103.7 1285.12   6
   4   5   0 29304.4 1128.43   3
  -4   5   0 29727.6 771.516   3
  -4   5   0 29127.2 1162.52  11
   4  -5   0 27758.3 1222.12  10
  -4  -5   0 29251.5 907.858  10
  -4  -5   0 29358.4 1283.20   8
   4   5   0 30140.1 1069.95   9
  -4   5   0 29751.2 1112.18   9
  -4  -5   1 23828.9 795.818   5
  -4  -5   1 24453.5 1195.09   6
   4   5   1 24895.9 1019.80   3
  -4   5  -1 24826.5 756.906   3
  -4   5  -1 23642.1 1054.78  11
   4  -5  -1 26447.5 1166.94  10
  -4  -5   1 25042.5 874.731  10
   4  -5  -1 25347.6 542.477   7
  -4  -5   1 25018.0 1202.29   8
   4   5   1 25181.7 986.918   9
  -4  -5   2 29924.5 935.166   5
  -4  -5   2 30170.2 1350.93   6
   4   5   2 30825.1 1149.10   3
  -4   5  -2 28446.2 888.580   3
  -4  -5   2 31612.8 1032.00  10
  -4   5  -2 30075.2 1204.22  11
   4  -5  -2 29990.6 1263.35  10
   4   5   2 31762.3 1137.99   9
  -4  -5   2 30153.8 1335.96   8
   4  -5  -2 31503.1 642.124   7
  -4  -5   3 4491.07 363.329   5
  -4  -5   3 5103.96 611.446   6
   4   5   3 5112.10 503.112   3
  -4  -5   3 5072.32 443.919  10
  -4   5  -3 4914.68 529.227  11
   4  -5  -3 5997.25 583.535  10
   4  -5  -3 5123.45 242.621   7
   4   5   3 4972.29 498.627   9
  -4  -5   3 4927.26 596.231   8
  -4  -5   4 26639.5 952.542   5
  -4  -5   4 26151.0 1296.64   6
   4   5   4 29519.7 1121.91   4
   4   5   4 27650.2 1107.55   3
  -4  -5   4 27951.2 1054.63  10
  -4   5  -4 27878.9 1207.26  11
   4  -5  -4 24436.0 1168.70  10
   4   5   4 29838.6 1145.71   9
  -4  -5   4 33017.1 1412.66   8
  -4   5  -5 5304.46 593.827   5
  -4  -5   5 4108.99 566.347   6
   4   5   5 4891.93 484.392   4
   4   5   5 3989.04 462.945   3
   4  -5  -5 4120.65 519.486  10
   4   5   5 4584.25 498.098   9
  -4  -5   5 4644.95 600.903   8
   4   5   6 9477.55 675.765   4
  -4  -5   6 10433.5 857.568   6
  -4   5  -6 10502.0 790.669   5
   4  -5  -6 10906.6 793.393  10
   4   5   6 11324.0 759.663   9
  -4  -5   6 10760.8 868.658   8
   4   5   7 493.304 294.833   4
  -4   5  -7 843.304 372.376   5
  -4  -5   7 621.786 384.064   6
   4  -5  -7 1281.37 393.449  10
   4   5   7 431.320 317.930   9
  -4  -5   7 369.491 293.242   8
  -4  -5   8 13163.1 1007.65   6
  -4   5  -8 15475.0 985.655   5
   4   5   8 15363.3 899.283   4
   4  -5  -8 16070.3 1010.15  10
   4   5   8 16040.5 971.010   9
  -4  -5   8 16029.5 1044.17   8
  -4   5  -9 4837.31 605.049   5
  -4  -5   9 5165.37 707.300   6
   4   5   9 4528.47 523.491   4
   4  -5  -9 5046.01 616.649  10
   4   5   9 4667.20 588.830   9
  -4  -5   9 4938.05 622.989   8
  -4   5 -10 4831.34 616.496   5
   4   5  10 4998.43 586.237   4
  -4  -5  10 5189.54 723.303   6
   4   5  10 5065.36 583.383   2
   4  -5 -10 5905.74 670.969  10
  -4  -5  10 4550.02 611.406   8
  -4   5 -11 210.114 338.988   5
   4   5  11-206.711 369.679   4
  -4  -5  11 839.649 453.543   6
   4   5  11 756.706 360.839   2
   4  -5 -11 523.018 394.264  10
  -4  -5  11 381.564 368.646   8
   4   5  12 364.367 303.750   4
  -4   5 -12 1914.34 530.209   5
  -4  -5  12 1827.25 555.394   6
   4   5  12 889.773 396.584   2
   4  -5 -12 1505.56 427.136  10
  -4  -5  12 333.660 413.282   8
  -4   5 -13 969.765 436.407   5
  -4  -5  13-152.960 441.471   6
   4  -5 -13-42.2039 330.313  10
   4   5  13 1037.46 458.065   2
  -4   5 -14 619.061 435.432   5
  -4  -5  14-49.4823 407.368   6
   4  -5 -14 369.857 362.064  10
  -4  -5  14-309.691 439.009   2
   4   5  14 547.417 422.906   2
  -4   5 -15 997.679 496.080   5
  -4  -5  15 1015.09 508.702   6
   4  -5 -15 186.681 425.680  10
  -4  -5  15 110.191 413.208   2
   4   5  15 247.055 421.974   2
  -4  -5  16 25.9057 440.382   2
   4   5  16 778.627 490.549   2
  -4  -5  16 570.672 493.543   6
  -4  -5  17 965.166 573.424   6
   4  -6  15 1414.43 520.435   2
   4   6 -15 69.7230 401.173   5
   4  -6  15 793.400 539.152  10
  -4  -6 -14 6415.92 847.836   7
   4   6 -14 6989.46 763.870   5
   4  -6  14 6846.29 842.716   2
  -4   6  14 7216.37 845.663  11
   4  -6  14 5919.55 849.381  10
  -4  -6 -13 2256.54 548.472   7
   4   6 -13 3020.50 538.563   5
  -4   6  13 4309.06 677.176  11
   4  -6  13 3170.26 689.011  10
  -4   6  13 2364.08 459.867   9
  -4  -6 -12 5674.35 753.042   7
   4   6 -12 5756.96 654.774   5
  -4   6  12 5743.39 702.879  11
   4  -6  12 5451.00 762.526  10
   4   6 -12 6636.59 657.095   9
  -4   6  12 5339.86 584.173   9
  -4  -6 -11 2224.41 589.032   7
   4   6 -11 1924.83 444.363   5
  -4   6  11 1379.73 413.787  11
   4  -6  11 1373.17 522.154  10
   4   6 -11 1153.97 341.264   9
  -4   6  11 1869.57 393.630   9
   4   6 -10 9375.72 720.095   5
   4   6 -10 8790.09 815.807   3
  -4   6  10 10292.6 854.256  11
   4  -6  10 9084.54 907.548  10
  -4   6  10 9121.95 700.556   9
  -4  -6 -10 9902.09 891.593   7
   4   6 -10 10126.5 756.858   9
  -4  -6  -9 2877.64 572.527   7
  -4  -6  -9 2742.72 396.745   6
   4   6  -9 2444.45 410.407   5
   4   6  -9 1828.10 430.828   3
  -4   6   9 2718.79 506.975  11
   4  -6   9 1597.03 501.988  10
   4   6  -9 2106.84 387.501   9
  -4   6   9 2891.56 434.120   9
  -4  -6  -8 10547.1 742.559   6
   4   6  -8 10959.0 698.206   5
   4   6  -8 9147.91 788.736   3
  -4   6   8 9682.05 787.912  11
   4  -6   8 10217.9 949.340  10
  -4   6   8 10657.9 718.342   9
   4   6  -8 10884.2 735.107   9
  -4  -6  -8 9859.67 848.634   7
   4   6  -7 2887.79 378.593   5
  -4  -6  -7 3231.13 464.349   6
   4   6  -7 2145.39 444.645   3
  -4   6   7 3253.52 498.584  11
  -4   6   7 3194.06 434.989   9
   4  -6   7 2383.30 511.763  10
   4   6  -7 2548.99 400.521   9
   4   6  -6 5037.96 453.968   5
  -4  -6  -6 5856.79 593.146   6
   4   6  -6 4051.21 535.832   3
  -4  -6  -6 4790.99 377.480  10
  -4   6   6 4800.21 546.616  11
   4  -6   6 4135.87 610.632  10
  -4   6   6 4935.96 509.925   9
   4   6  -6 4212.29 460.144   9
  -4  -6  -5 3713.43 506.122   6
   4   6  -5 3678.72 495.007   3
  -4  -6  -5 3991.89 343.739  10
  -4   6   5 4523.37 525.297  11
  -4   6   5 3420.53 432.950   9
   4  -6   5 3679.20 574.091  10
   4   6  -5 3821.57 446.007   9
  -4  -6  -4 6515.85 638.061   6
   4   6  -4 6099.39 578.879   3
  -4  -6  -4 6376.36 416.866  10
  -4   6   4 5615.71 567.573  11
  -4   6   4 5753.32 528.445   9
   4   6  -4 5998.27 541.389   9
   4  -6   4 6521.51 710.572  10
  -4  -6  -3 1707.31 409.103   6
   4   6  -3 1765.30 383.917   3
  -4   6   3 2331.01 429.459  11
  -4  -6  -3 1934.81 251.904  10
   4   6  -3 2010.56 347.219   9
  -4   6   3 2181.60 381.248   9
   4  -6   3 1998.86 424.247  10
  -4  -6  -2 3989.29 556.711   6
   4   6  -2 3331.69 423.166   3
  -4   6   2 3366.46 439.735  11
   4  -6   2 3721.55 551.640  10
  -4   6   2 3590.87 443.836   9
   4   6  -2 2862.11 398.032   9
  -4  -6  -2 3675.95 344.436  10
  -4  -6  -1 5366.75 630.315   6
   4   6  -1 5317.18 518.603   3
  -4   6   1 4858.45 538.554  11
  -4  -6  -1 5239.18 407.606  10
   4   6  -1 5235.90 497.044   9
   4  -6   1 5439.57 617.571  10
  -4   6   1 5045.76 530.357   9
  -4  -6   0 2774.71 512.240   6
   4   6   0 3026.80 431.419   3
  -4   6   0 3153.57 430.440  11
   4  -6   0 2231.41 480.791  10
  -4  -6   0 2973.06 331.598  10
  -4   6   0 3416.36 475.642   9
   4   6   0 2781.95 404.338   9
  -4  -6   1 4249.80 603.618   6
   4   6   1 4423.82 479.094   3
  -4   6  -1 4760.23 527.663  11
   4   6   1 3870.16 468.925   9
   4  -6  -1 4925.53 611.119  10
  -4  -6   1 4271.88 408.677  10
  -4   6  -1 5181.28 534.357   9
  -4  -6   2 3555.72 578.470   6
   4   6   2 3126.96 428.490   3
  -4   6  -2 2792.16 425.205  11
  -4  -6   2 3029.27 381.850  10
  -4   6  -2 2320.40 409.093   9
  -4  -6   2 1780.39 453.925   8
   4  -6  -2 3126.89 486.005  10
   4   6   2 2617.99 405.828   9
  -4  -6   3 2181.20 488.790   6
   4   6   3 1757.14 357.824   3
  -4   6  -3 2393.28 405.259  11
   4  -6  -3 3023.02 492.291  10
  -4  -6   3 2360.30 344.816  10
  -4  -6   3 2484.16 503.245   8
   4   6   3 2554.39 431.880   9
  -4  -6   4 6209.55 711.658   6
   4   6   4 5995.01 546.919   3
  -4   6  -4 5099.33 577.417  11
  -4  -6   4 4959.72 498.966  10
   4  -6  -4 5998.85 659.312  10
  -4  -6   4 5006.46 654.955   8
   4   6   4 5061.61 534.830   9
  -4  -6   5 3514.32 595.258   6
   4   6   5 3842.86 471.036   3
  -4   6  -5 3086.24 486.118  11
   4  -6  -5 4656.75 607.074  10
  -4  -6   5 3937.57 468.319  10
  -4  -6   5 3902.70 597.217   8
   4   6   5 4064.74 518.334   9
   4   6   6 5760.83 550.050   4
  -4   6  -6 5592.04 643.713   5
  -4  -6   6 3830.40 613.474   6
   4  -6  -6 5133.45 635.615  10
  -4   6  -6 5698.75 618.888  11
  -4  -6   6 5137.41 559.391  10
  -4  -6   6 4786.42 633.801   8
   4   6   6 5313.67 605.672   9
  -4   6  -7 3577.09 533.413   5
  -4  -6   7 2607.66 579.998   6
   4   6   7 3221.30 462.412   4
   4  -6  -7 3970.46 597.240  10
   4   6   7 3718.37 550.330   9
   4   6   8 8865.40 686.151   4
  -4  -6   8 7198.77 798.131   6
  -4   6  -8 9863.42 871.918   5
   4  -6  -8 7950.27 785.940  10
   4   6   8 8610.15 764.306   9
   4   6   9 984.658 345.029   4
  -4   6  -9 1702.71 499.231   5
  -4  -6   9 507.003 431.346   6
   4  -6  -9 1151.26 460.908  10
   4   6   9 1392.83 436.713   9
  -4   6 -10 8133.13 828.973   5
  -4  -6  10 10168.7 973.945   6
   4   6  10 8887.11 732.008   4
   4  -6 -10 9050.12 831.085  10
   4   6  10 9567.68 837.400   9
  -4   6 -11 2339.82 598.704   5
  -4  -6  11 981.783 439.159   6
   4   6  11 2485.31 487.236   4
   4  -6 -11 2353.10 524.246  10
   4   6  11 1702.42 505.645   9
  -4   6 -12 5862.35 740.260   5
  -4  -6  12 7737.23 896.624   6
   4   6  12 5729.21 649.545   4
   4  -6 -12 5688.88 744.857  10
   4   6  13 2392.93 513.604   4
  -4  -6  13 2419.67 618.001   6
   4  -6 -13 3175.07 624.573  10
  -4   6 -14 7034.14 853.504   5
   4   6  14 5845.38 721.784   4
  -4  -6  14 5818.57 803.166   6
   4  -6 -14 7114.91 876.695  10
   4   6  15 873.442 439.301   4
  -4  -6  15-275.714 426.878   6
  -4  -6  15 1095.84 487.442   2
   4   6  15 1002.78 466.211   2
  -4   7  13 1442.26 526.390  11
  -4  -7 -12 3871.67 711.506   7
   4   7 -12 2386.55 581.194   3
  -4   7  12 4250.92 680.935  11
   4  -7  12 3551.36 690.414  10
  -4   7  12 3868.19 571.820   9
  -4  -7 -11 1161.48 547.494   7
   4   7 -11-74.1011 471.100   3
  -4   7  11 202.505 399.165  11
   4  -7  11 884.047 544.327  10
   4   7 -11 692.178 376.248   9
  -4   7  11 301.887 325.957   9
   4   7 -10 1424.95 391.703   5
  -4  -7 -10 1303.48 475.695   7
   4   7 -10 1488.42 441.650   3
  -4   7  10 1229.84 425.906  11
   4  -7  10 1824.66 589.964  10
   4   7 -10 1496.31 432.796   9
  -4   7  10 1418.08 400.098   9
  -4  -7  -9 448.184 429.744   7
   4   7  -9 514.350 327.472   5
   4   7  -9 199.808 402.159   3
  -4   7   9 644.268 389.715  11
   4  -7   9 304.660 396.757  10
   4   7  -9 357.515 329.343   9
  -4   7   9 195.959 309.728   9
  -4  -7  -8 5892.71 755.871   7
   4   7  -8 6463.55 573.227   5
  -4  -7  -8 6451.52 661.668   6
   4   7  -8 4959.29 659.949   3
  -4   7   8 5943.74 659.589  11
   4  -7   8 5823.47 773.776  10
   4   7  -8 5268.20 597.025   9
  -4   7   8 5230.43 592.058   9
  -4  -7  -7-537.019 351.970   6
   4   7  -7 490.355 397.542   3
  -4   7   7-190.529 327.064  11
  -4   7   7-320.140 284.456   9
   4  -7   7-47.3014 427.534  10
   4   7  -7 16.4546 313.322   9
  -4  -7  -6 5824.34 641.954   6
   4   7  -6 4670.83 584.754   3
  -4   7   6 4479.72 550.466  11
  -4   7   6 5017.89 566.668   9
   4   7  -6 5413.59 579.504   9
   4  -7   6 4884.15 678.148  10
  -4  -7  -5 390.695 368.218   6
   4   7  -5 1098.30 401.510   3
  -4   7   5 624.397 334.453  11
  -4   7   5 876.171 349.510   9
   4   7  -5 654.369 338.847   9
   4  -7   5 432.912 426.810  10
  -4  -7  -4 16020.3 1062.83   6
   4   7  -4 13367.6 887.159   3
  -4   7   4 12824.7 854.801  11
   4  -7   4 13298.0 1033.97  10
  -4   7   4 15178.6 898.347   9
   4   7  -4 12476.3 817.802   9
  -4  -7  -3 195.808 330.696   6
   4   7  -3 158.375 322.061   3
  -4   7   3 346.392 294.358  11
  -4  -7  -3 576.382 216.126  10
  -4   7   3 225.985 312.755   9
   4   7  -3 339.615 300.435   9
   4  -7   3-59.5727 331.475  10
  -4  -7  -2 24627.3 1347.94   6
   4   7  -2 22989.9 1113.52   3
  -4   7   2 23558.6 1130.59  11
  -4  -7  -2 23670.8 939.106  10
   4  -7   2 22369.0 1281.76  10
   4   7  -2 23138.6 1105.99   9
  -4   7   2 22359.4 1104.69   9
  -4  -7  -1 699.638 390.454   6
   4   7  -1 1329.98 374.380   3
  -4   7   1 357.904 276.293  11
   4   7  -1 1377.29 389.669   9
  -4  -7  -1 908.704 240.007  10
  -4   7   1 968.086 376.962   9
   4  -7   1 1730.99 485.667  10
  -4  -7   0 22388.9 1306.57   6
   4   7   0 21720.7 1045.99   3
   4  -7   0 21911.6 1262.31  10
  -4   7   0 22746.2 1102.86  11
  -4  -7   0 22852.3 970.307  10
   4   7   0 23478.4 1116.87   9
  -4   7   0 22000.3 1127.22   9
  -4  -7   1 1561.48 497.735   6
   4   7   1 1158.72 347.963   3
  -4   7  -1 1443.60 376.001  11
   4   7   1 1303.56 351.630   9
   4  -7  -1 1751.10 476.790  10
  -4  -7   1 1529.97 319.571  10
  -4   7  -1 1290.09 412.930   9
  -4  -7   2 24200.8 1392.69   6
   4   7   2 25950.5 1129.40   3
  -4   7  -2 26376.9 1202.10  11
   4  -7  -2 24789.3 1325.80  10
  -4  -7   2 24248.7 1066.62  10
   4   7   2 24439.7 1180.81   9
  -4   7  -2 23980.8 1223.50   9
  -4  -7   3 748.335 435.677   6
   4   7   3 332.034 287.339   3
  -4   7  -3 633.757 374.308  11
   4  -7  -3 534.761 398.099  10
  -4  -7   3 303.569 267.624  10
  -4   7  -3 251.294 332.566   9
   4   7   3 424.859 326.751   9
  -4  -7   4 11826.2 1025.50   6
   4   7   4 14126.2 842.489   3
  -4  -7   4 13066.5 817.633  10
  -4   7  -4 13672.4 911.712  11
   4  -7  -4 13913.7 999.417  10
   4   7   4 13122.5 885.883   9
  -4  -7   5 840.151 475.088   6
   4  -7  -5 889.951 443.057  10
  -4   7  -5 500.536 353.279  11
  -4  -7   5 333.508 273.686  10
   4   7   5 1195.65 425.420   9
  -4  -7   6 4751.62 710.689   6
   4  -7  -6 4765.30 638.369  10
  -4   7  -6 4710.55 606.109  11
  -4  -7   6 5211.89 601.722  10
   4   7   6 4432.49 596.422   9
  -4  -7   7 112.969 390.493   6
   4  -7  -7-660.634 443.952  10
  -4   7  -7-173.676 372.475  11
  -4  -7   7-179.929 310.796  10
   4   7   7-246.748 330.312   9
   4   7   8 6111.59 602.556   4
  -4   7  -8 7326.76 808.028   5
  -4  -7   8 7213.94 876.913   6
   4  -7  -8 5632.88 733.119  10
  -4   7  -8 6444.41 707.212  11
  -4  -7   8 5237.79 652.091  10
   4   7   8 5503.30 677.708   9
  -4   7  -9-252.179 486.229   5
  -4  -7   9 135.985 384.527   6
   4   7   9 136.189 255.062   4
   4  -7  -9 148.139 342.100  10
  -4  -7   9-229.026 368.293  10
   4   7   9 267.975 450.994   9
  -4   7 -10 1847.58 578.734   5
   4   7  10 2010.65 429.236   4
  -4  -7  10 1626.56 560.705   6
   4  -7 -10 1896.79 541.963  10
  -4  -7  10 792.032 403.890  10
   4   7  10 1831.06 523.899   9
   4   7  11 791.055 384.621   4
  -4   7 -11 1518.68 552.514   5
  -4  -7  11-158.495 519.198   6
   4  -7 -11 724.917 479.965  10
   4   7  11 822.995 408.731   9
   4   7  12 3932.35 577.234   4
  -4   7 -12 3054.29 666.493   5
  -4  -7  12 2674.17 648.953   6
   4   7  12 3460.29 653.354   9
   4   7  13 494.710 334.713   4
   4   7  14 549.229 417.480   4
  -4   8  12 3181.14 625.167  11
  -4   8  11 391.121 440.835  11
  -4   8  11 550.706 408.798   9
   4   8 -10 4182.64 662.123   3
  -4   8  10 4376.87 630.515  11
   4   8 -10 5005.93 649.718   9
  -4   8  10 5791.39 663.834   9
  -4  -8  -9-503.820 480.079   7
   4   8  -9-407.807 447.673   3
  -4   8   9 500.561 397.564  11
   4  -8   9-21.8185 433.082  10
   4   8  -9 65.0884 329.226   9
  -4   8   9 50.1179 334.654   9
  -4  -8  -8 3232.96 627.751   7
  -4  -8  -8 5043.89 667.114   6
   4   8  -8 4305.74 649.240   3
  -4   8   8 3487.03 556.934  11
   4  -8   8 3204.15 652.549  10
   4   8  -8 4395.05 600.074   9
  -4   8   8 4212.00 583.371   9
  -4  -8  -7 1152.63 455.453   6
   4   8  -7 633.787 452.473   3
  -4   8   7 368.153 348.048  11
  -4   8   7 320.148 382.203   9
   4  -8   7 394.392 479.479  10
   4   8  -7 1055.59 420.724   9
  -4  -8  -6 4556.51 665.030   6
   4   8  -6 2921.77 515.350   3
  -4   8   6 4029.94 570.418  11
  -4   8   6 4384.34 577.519   9
   4  -8   6 4643.31 724.236  10
   4   8  -6 4711.66 594.745   9
  -4  -8  -5 2161.46 509.514   6
   4   8  -5 1499.81 471.932   3
  -4   8   5 1406.57 390.005  11
   4   8  -5 1204.71 368.969   9
   4  -8   5 1066.68 497.390  10
  -4   8   5 1320.20 408.682   9
  -4  -8  -4 4135.88 644.764   6
   4   8  -4 3792.59 538.156   3
  -4   8   4 4674.09 583.215  11
  -4   8   4 3398.25 529.881   9
   4   8  -4 4391.66 577.404   9
   4  -8   4 4715.70 718.128  10
  -4  -8  -3 2941.89 593.547   6
   4   8  -3 1501.36 414.982   3
  -4   8   3 2554.75 472.117  11
   4   8  -3 1557.22 428.260   9
   4  -8   3 1441.84 531.523  10
  -4   8   3 1540.85 407.994   9
  -4  -8  -2 601.211 472.260   6
   4   8  -2 321.950 358.806   3
  -4   8   2-69.4500 303.789  11
   4   8  -2 773.201 354.905   9
   4  -8   2 213.995 417.630  10
  -4   8   2 284.020 329.558   9
  -4  -8  -1 204.410 434.897   6
   4   8  -1-181.013 283.963   3
  -4   8   1 346.601 340.881  11
   4  -8   1 598.206 442.389  10
  -4   8   1 933.849 399.586   9
   4   8  -1 389.106 358.366   9
  -4  -8   0 55.2688 372.758   6
   4   8   0-6.03173 294.583   3
  -4   8   0 89.7386 316.517  11
   4  -8   0 711.990 422.046  10
   4   8   0 325.970 395.721   9
  -4   8   0 249.105 348.036   9
  -4  -8   1 252.476 385.515   6
   4   8   1 0.74204 292.171   3
  -4   8  -1 270.780 297.716  11
   4   8   1 268.531 326.955   9
   4  -8  -1 209.868 365.514  10
  -4  -8   1 146.747 237.231  10
  -4   8  -1-511.168 377.689   9
  -4  -8   2-40.8340 420.267   6
   4   8   2 236.544 300.928   3
  -4   8  -2 411.313 354.212  11
   4   8   2-263.634 327.506   9
   4  -8  -2 65.8278 383.469  10
  -4  -8   2-152.367 265.848  10
  -4   8  -2 267.550 396.934   9
  -4  -8   3 2228.59 562.091   6
   4   8   3 1273.31 368.681   3
  -4   8  -3 1401.32 421.962  11
  -4  -8   3 1185.46 364.879  10
   4  -8  -3 958.096 459.740  10
  -4   8  -3 2019.60 530.276   9
   4   8   3 2107.87 494.841   9
  -4  -8   4 4553.22 728.589   6
   4   8   4 4405.53 532.603   3
  -4   8  -4 3865.33 548.693  11
   4  -8  -4 3645.62 630.927  10
  -4  -8   4 3338.25 518.059  10
  -4   8  -4 3606.33 595.654   9
   4   8   4 4046.06 621.294   9
  -4  -8   5 2126.47 606.110   6
   4  -8  -5 1740.02 568.828  10
  -4   8  -5 1405.69 386.324  11
  -4  -8   5 1875.86 450.050  10
  -4   8  -5 1926.65 551.579   9
   4   8   5 1967.25 515.980   9
  -4  -8   6 5037.86 804.570   6
   4  -8  -6 4717.22 704.479  10
  -4   8  -6 5550.11 671.782  11
  -4  -8   6 6904.54 717.109  10
   4   8   6 5060.24 669.159   9
  -4  -8   7 178.686 410.509   6
   4  -8  -7 113.810 352.862  10
  -4   8  -7-146.026 329.253  11
  -4  -8   7 543.495 385.935  10
   4   8   7 217.145 361.733   9
  -4  -8   8 5742.55 855.570   6
  -4   8  -8 4237.67 613.244  11
   4  -8  -8 5042.86 737.823  10
  -4  -8   8 5702.66 706.844  10
   4   8   8 4425.06 686.059   9
  -4  -8   9 190.239 427.722   6
   4  -8  -9-132.858 436.016  10
  -4   8  -9-11.7132 327.124  11
  -4  -8   9 417.235 416.471  10
   4   8   9-39.2500 367.139   9
  -4   8 -10 6426.28 752.474  11
  -4  -8  10 3714.99 639.706  10
  -4  -8  11 302.803 419.417  10
   4   9  -8 2553.02 547.392   9
  -4   9   8 2044.81 498.378   9
  -4  -9  -7 100.862 357.677   6
   4   9  -7 250.429 369.553   3
  -4   9   7-179.521 348.323  11
  -4   9   7-61.5048 345.651   9
   4   9  -7-73.2776 384.181   9
  -4  -9  -6 2503.23 572.420   6
   4   9  -6 3958.04 616.896   3
  -4   9   6 2649.31 505.360  11
  -4   9   6 3310.64 570.115   9
   4   9  -6 2552.76 539.124   9
  -4  -9  -5 1925.05 522.790   6
   4   9  -5 2089.64 480.940   3
  -4   9   5 2832.19 507.720  11
  -4   9   5 2930.59 550.942   9
   4   9  -5 2121.03 524.065   9
  -4  -9  -4 4169.49 696.091   6
   4   9  -4 3951.90 572.037   3
  -4   9   4 3445.47 538.623  11
  -4   9   4 4488.61 645.763   9
   4   9  -4 3946.98 598.984   9
  -4  -9  -3 377.714 460.308   6
   4   9  -3 40.6108 338.262   3
  -4   9   3 1078.97 386.996  11
   4   9  -3 748.079 366.082   9
   4  -9   3 670.185 478.593  10
  -4   9   3 558.432 377.462   9
  -4  -9  -2 6079.24 842.762   6
   4   9  -2 4960.08 590.575   3
  -4   9   2 5682.00 643.013  11
   4   9  -2 5486.51 686.299   9
   4  -9   2 5641.90 812.733  10
  -4   9   2 5043.26 658.544   9
  -4  -9  -1 205.171 378.313   6
   4   9  -1 605.878 388.827   3
  -4   9   1 277.176 325.938  11
   4  -9   1 406.063 500.844  10
  -4   9   1 435.291 416.421   9
   4   9  -1 448.288 395.463   9
  -4  -9   0 13575.8 1188.95   6
   4   9   0 12249.4 878.455   3
  -4   9   0 11269.3 866.251  11
   4  -9   0 12287.3 1098.32  10
   4   9   0 13127.0 1010.63   9
  -4   9   0 13230.0 1042.07   9
  -4  -9   1 289.036 505.197   6
  -4   9  -1-241.450 341.557  11
   4   9   1-128.781 344.737   9
   4  -9  -1 4.16285 496.462  10
  -4   9  -1 609.125 456.709   9
  -4  -9   2 4030.56 717.462   6
  -4   9  -2 3746.67 542.113  11
   4  -9  -2 4120.96 736.462  10
  -4   9  -2 5050.66 702.273   9
   4   9   2 5103.90 694.254   9
  -4  -9   3 1096.23 608.079   6
  -4   9  -3 874.748 362.167  11
   4  -9  -3 2236.19 632.714  10
  -4   9  -3 1168.23 477.883   9
   4   9   3 952.584 476.943   9
  -4   9  -4 4201.66 589.202  11
  -4   9  -4 4454.38 696.919   9
   4   9   4 4975.95 718.206   9
  -4   9  -5 1626.29 438.335  11
   4   9   5 2606.92 607.536   9
  -4  -9   7 1010.67 467.399  10
  -4  -9   8 2821.06 570.480  10
  -4  -9   9 1059.89 464.125  10
   5   0   0 103.273 78.3526   5
   5   0   0 573.007 233.617   3
   5   0   0 477.027 308.396   1
   5   0   0 79.9251 111.198  10
  -5   0   0-52.6406 211.276  11
  -5   0   0 108.023 95.5704  10
  -5   0   0 188.193 102.839   9
   5   0   1 59659.7 1171.92   5
   5   0  -1 61915.3 1131.75   5
   5   0  -1 56741.2 1487.95   3
   5   0   1 58214.2 1549.19   3
   5   0   1 54903.7 1683.38   1
   5   0  -1 57550.8 1661.26   1
   5   0  -1 59067.2 1268.26  10
  -5   0  -1 59296.1 1191.53  10
   5   0   1 59667.0 1162.62  10
  -5   0   1 60464.4 1544.37  11
  -5   0  -1 59697.7 1548.21  11
  -5   0   1 61004.8 1282.59  10
  -5   0  -1 57210.5 1234.17   9
  -5   0   1 59829.4 1011.02   9
  -5   0  -2 260.875 141.438   7
   5   0   2 178.897 97.8329   5
   5   0  -2 358.758 115.629   5
   5   0  -2 155.338 208.504   3
   5   0   2 392.627 305.878   1
   5   0  -2 322.909 273.569   1
   5   0  -2 444.583 167.541  10
  -5   0   2 320.867 216.398  11
   5   0   2 103.231 88.0794  10
  -5   0  -2 137.777 211.725  11
  -5   0   2 337.398 125.981  10
  -5   0  -2 275.945 136.189   9
   5   0   3 59726.1 1301.33   5
   5   0   3 59210.6 1608.51   4
  -5   0  -3 58342.6 1191.03   5
   5   0  -3 59041.0 1501.54   3
   5   0   3 59676.8 1761.85   1
   5   0  -3 58824.9 1622.72   1
   5   0   3 60085.2 1036.74   2
   5   0  -3 60662.8 1402.53  10
  -5   0   3 60050.3 1550.28  11
   5   0   3 57726.2 1108.62  10
  -5   0   3 61383.1 1392.17  10
  -5   0  -3 56471.3 1390.49   9
  -5   0  -3 61289.5 1406.97   7
  -5   0  -4 93.8458 151.163   7
   5   0   4 519.976 275.522   4
  -5   0  -4 118.223 123.340   5
   5   0  -4 309.777 203.247   3
  -5   0   4 227.937 83.3771   2
   5   0   4 98.2722 98.8389   2
   5   0   4 88.1261 250.187   1
   5   0  -4 243.903 232.938   1
   5   0  -4 548.177 202.103  10
  -5   0   4 115.766 207.827  11
   5   0   4 213.430 105.154  10
  -5   0   4 338.557 148.636  10
  -5   0  -5 26780.1 812.329   5
   5   0   5 29259.3 1118.88   4
   5   0  -5 28979.4 996.802   3
   5   0   5 28192.1 1184.43   1
   5   0  -5 28032.2 1028.21   1
  -5   0   5 29314.0 715.368   2
   5   0   5 28560.8 785.594   2
   5   0  -5 29036.3 993.585  10
  -5   0   5 29572.4 1053.48  11
   5   0   5 28743.1 718.188  10
  -5   0  -5 29096.4 991.145   7
   5   0   6 3269.86 422.081   4
  -5   0  -6 3628.68 330.056   5
   5   0  -6 3274.25 365.928   1
   5   0  -6 3681.17 399.162   3
   5   0   6 3417.54 297.155   2
  -5   0   6 3474.22 261.451   2
   5   0   6 2810.90 411.072   1
  -5   0   6 4522.46 467.273  11
   5   0  -6 2943.72 355.602  10
   5   0   6 3316.80 255.450  10
   5   0   6 3248.94 254.547  10
  -5   0  -6 3594.03 389.124   7
   5   0   7 42505.2 1457.51   4
  -5   0  -7 41242.0 1197.80   5
   5   0  -7 40567.3 1256.55   3
   5   0   7 38430.1 1454.91   1
   5   0  -7 41179.3 1240.20   1
  -5   0   7 41799.0 1097.81   2
   5   0   7 41326.4 1180.46   2
   5   0  -7 43052.3 1345.07  10
   5   0   7 42056.4 1058.37  10
  -5   0   7 42200.9 1363.08  11
   5   0   7 42997.8 1062.37  10
  -5   0  -7 44280.3 1374.27   7
  -5   0  -8 201.216 85.0577   6
   5   0   8 104.649 302.386   4
  -5   0  -8-1.75452 182.478   5
   5   0   8-132.685 299.845   1
  -5   0   8 121.275 157.906   2
   5   0  -8 118.959 209.965   3
   5   0   8-184.677 208.985   2
   5   0  -8 232.364 198.883   1
  -5   0   8 182.211 249.766  11
   5   0  -8-52.6827 244.954  10
   5   0   8 199.366 147.204  10
   5   0   8 114.446 161.979  10
  -5   0  -8 443.606 259.988   7
   5   0  -9 7406.20 556.218   3
  -5   0  -9 8544.89 587.531   5
   5   0   9 7190.80 625.723   1
   5   0  -9 8553.07 509.815   1
  -5   0   9 7775.89 511.951   2
   5   0   9 8632.69 600.223   2
  -5   0   9 9002.97 664.233  11
   5   0   9 8345.48 505.082  10
   5   0  -9 7520.00 619.453  10
  -5   0  -9 9009.49 669.420   7
  -5   0 -10 19780.0 929.839   5
   5   0 -10 18748.0 891.371   3
   5   0  10 19321.7 1032.25   1
  -5   0  10 19526.0 867.535   2
   5   0  10 19679.7 948.440   2
   5   0 -10 19215.0 747.718   1
  -5   0  10 20898.8 1033.45  11
   5   0 -10 20213.8 1025.16  10
  -5   0 -10 21534.5 1084.72   7
  -5   0 -11-7.11925 271.349   5
   5   0 -11 103.282 226.342   3
  -5   0  11-12.3715 225.456   2
   5   0  11 59.8584 268.500   2
   5   0  11 183.174 274.775   1
  -5   0  11 33.4921 297.875  11
   5   0 -11-66.4938 300.820  10
  -5   0 -11-312.185 303.946   7
  -5   0 -12 2908.93 442.633   5
   5   0 -12 2793.48 419.208   3
  -5   0  12 2623.14 382.018   2
   5   0  12 3027.63 451.660   2
   5   0  12 2680.58 465.631   1
  -5   0  12 2207.93 442.406  11
   5   0 -12 3610.71 535.770  10
  -5   0 -12 3196.50 521.194   7
  -5   0 -13 728.270 368.964   5
   5   0  13 453.860 292.023   1
  -5   0  13 649.974 287.949   2
   5   0  13 816.898 339.418   2
   5   0 -13 665.226 394.554  10
  -5   0  13 1200.67 370.881   8
   5   0 -14-99.3640 312.243   5
  -5   0 -14 98.5783 333.353   5
  -5   0  14 508.754 339.095   2
   5   0  14 146.705 344.682   2
   5   0  14 696.480 323.475   1
   5   0 -14 395.234 359.995  10
  -5   0  14 206.048 272.971   8
   5   0 -15 659.388 411.797   5
  -5   0 -15-72.0135 327.646   5
  -5   0  15-46.4402 299.644   2
   5   0  15 187.566 377.718   2
   5   0  15-266.353 293.497   1
   5   0 -15 37.9268 348.476  10
  -5   0  15-92.7547 296.045   8
   5   0 -16-115.058 400.372   5
  -5   0 -16 349.077 390.753   5
  -5   0  16 1200.99 431.362   2
   5   0  16 378.815 363.735   2
   5   0 -16 1310.44 525.837  10
  -5   0  16 649.226 323.437   8
  -5   0  17 105.910 383.989   2
   5   0  17-10.3767 423.492   2
   5   0 -17 199.183 363.285   5
  -5   0  18 168.127 394.993   2
   5   0  18 185.683 430.249   2
   5   0 -18-299.104 402.008   5
  -5   0 -18-573.813 436.655   5
  -5   0  19 3186.94 648.085   2
   5   0  19 1674.71 562.239   2
   5   0 -19 2580.57 633.969   5
  -5   0 -19 3146.59 617.368   5
   5  -1  19 3558.54 686.849   2
  -5   1  19 3951.11 651.214   2
  -5  -1 -19 4139.66 690.379   5
   5   1 -19 4665.67 732.498   5
   5  -1  18 268.609 460.608   2
  -5   1  18 1046.70 447.158   2
   5   1 -18 2.14234 434.385   5
  -5  -1 -18 1331.14 480.224   5
   5  -1  17 3435.24 640.155   2
  -5   1  17 3399.58 569.901   2
  -5  -1 -17 3616.63 588.454   5
   5   1 -17 4237.73 698.806   5
   5  -1  16 12.6082 361.009   2
  -5   1  16 81.7279 350.478   2
  -5  -1 -16-460.201 418.011   5
   5   1 -16 174.310 330.678   5
   5  -1  15 5701.60 691.465   2
  -5   1  15 6097.25 655.039   2
   5  -1  15 6426.37 624.570   1
  -5  -1 -15 6182.15 676.586   5
   5   1 -15 5325.49 656.377   5
  -5  -1 -15 4842.67 686.871   7
  -5   1  15 5823.66 589.302   8
   5  -1  14 1510.20 467.658   2
   5  -1  14 1934.44 413.728   1
  -5   1  14 1548.12 418.271   2
  -5  -1 -14 1288.93 397.259   5
   5   1 -14 682.079 369.064   5
  -5  -1 -14 906.141 447.351   7
  -5  -1 -13 18600.9 1019.41   5
   5   1 -13 21045.1 1115.80   5
   5  -1  13 19805.4 1059.49   1
   5  -1  13 19185.7 1100.84   2
  -5   1  13 19459.8 1002.55   2
  -5   1  13 19354.8 1123.30  11
  -5  -1 -13 17780.9 1139.22   7
  -5  -1 -12 503.483 287.694   5
   5   1 -12 655.360 311.577   5
   5  -1  12 881.831 347.402   2
  -5   1  12 580.758 282.349   2
   5  -1  12 956.380 327.371   1
  -5   1  12 444.383 344.692  11
  -5  -1 -12 577.072 342.632   7
  -5  -1 -11 11890.2 738.330   5
   5   1 -11 11258.9 755.855   5
   5   1 -11 12479.9 792.051   3
   5  -1  11 11915.3 817.319   1
   5  -1  11 11041.0 786.924   2
  -5   1  11 12047.9 712.658   2
  -5   1  11 13049.5 867.243  11
   5   1 -11 12782.3 856.369  10
  -5  -1 -11 11901.3 865.304   7
  -5  -1 -10 6453.33 515.409   5
   5   1 -10 6312.42 556.411   5
   5   1 -10 6750.82 585.736   3
   5  -1  10 5297.91 576.234   1
   5  -1  10 6706.40 598.529   2
  -5   1  10 5987.67 476.902   2
   5  -1  10 6135.19 528.433  10
   5   1 -10 6390.23 623.393  10
  -5   1  10 6142.83 622.245  11
  -5  -1 -10 5612.53 586.307   7
  -5  -1  -9 27415.2 1033.28   5
   5   1  -9 25821.5 1081.73   3
   5   1  -9 28186.8 1081.15   5
   5  -1   9 26727.3 1228.66   1
   5  -1   9 28472.3 1127.93   2
  -5   1   9 26879.0 954.314   2
  -5   1   9 27707.2 1183.75  11
   5  -1   9 28530.6 1041.96  10
   5   1  -9 27415.4 1163.81  10
  -5  -1  -9 27823.4 1197.39   7
  -5  -1  -8 5894.45 447.639   5
   5   1  -8 6196.88 474.915   5
  -5  -1  -8 6764.51 279.885   6
   5   1  -8 5596.97 512.943   3
   5  -1   8 6060.76 602.368   1
   5  -1   8 6844.65 520.931   2
  -5   1   8 6375.51 421.837   2
   5  -1   8 6409.82 476.383  10
  -5   1   8 6266.36 574.798  11
   5   1  -8 6347.11 554.271  10
  -5  -1  -8 7062.89 594.976   7
  -5  -1  -7 19679.6 750.537   5
   5   1  -7 19397.1 790.560   5
   5  -1   7 17838.4 903.703   4
   5  -1   7 18773.5 1008.31   1
   5   1  -7 19988.6 895.029   3
   5  -1   7 20990.6 837.977   2
   5   1  -7 19886.6 818.118   1
  -5   1   7 19514.0 690.184   2
   5  -1   7 20730.4 786.609  10
  -5   1   7 19237.2 930.808  11
   5   1  -7 21564.1 920.233  10
  -5  -1  -7 20720.3 931.888   7
  -5   1   7 19671.2 794.536   7
  -5  -1  -6 13495.2 553.177   5
   5   1  -6 13900.8 615.264   5
   5  -1   6 12609.3 740.680   4
   5   1  -6 12674.1 694.276   3
   5  -1   6 11714.1 799.110   1
  -5  -1  -6 12912.2 584.318   2
   5  -1   6 13471.4 611.825   2
   5   1  -6 13385.5 679.099   1
  -5   1   6 12805.0 511.848   2
  -5   1   6 14540.3 790.772  11
   5   1  -6 14553.4 719.598  10
   5  -1   6 13700.8 606.738  10
  -5  -1  -6 13543.7 712.800   7
   5  -1   5 22780.3 878.752   5
   5   1  -5 23576.2 754.033   5
  -5  -1  -5 21467.1 654.711   5
   5  -1   5 21092.3 926.592   4
   5   1  -5 22163.9 910.661   3
   5  -1   5 20435.6 1034.83   1
  -5  -1  -5 24425.0 763.000   2
   5  -1   5 22689.1 737.298   2
   5   1  -5 22719.0 914.727   1
  -5   1   5 21569.4 612.443   2
  -5   1   5 23020.5 966.089  11
   5  -1   5 21557.6 747.582  10
   5   1  -5 23779.1 874.934  10
  -5  -1  -5 21720.0 884.103   7
   5  -1   4 13004.7 689.295   4
   5  -1   4 12539.8 598.434   5
   5   1  -4 12018.4 465.859   5
  -5  -1  -4 11745.1 395.605   5
   5   1  -4 12451.5 662.205   3
   5  -1   4 10732.5 751.875   1
  -5  -1  -4 12733.7 482.706   2
   5   1  -4 11623.5 656.595   1
   5  -1   4 11507.4 449.444   2
  -5   1   4 12558.8 686.323  11
   5  -1   4 12504.6 526.985  10
   5   1  -4 13545.2 608.514  10
  -5  -1  -4 11219.7 614.145   7
   5  -1   3 2761.20 269.681   5
  -5  -1  -3 2742.34 309.155   7
   5   1  -3 2870.64 196.215   5
   5  -1   3 3410.08 383.055   4
   5   1  -3 2699.48 355.055   1
   5  -1   3 2843.71 443.034   1
   5   1  -3 2243.45 316.400   3
  -5  -1  -3 3006.25 205.290   2
   5  -1   3 2881.63 183.001   2
   5   1  -3 3043.02 284.011  10
  -5   1   3 2335.75 340.742  11
   5  -1   3 3068.06 262.915  10
  -5  -1  -3 2722.79 270.431   9
   5  -1   2 5297.55 347.202   5
   5  -1   2 4425.40 498.277   1
   5   1  -2 5338.87 439.147   3
  -5  -1  -2 5074.61 219.172   2
   5   1  -2 5208.69 487.593   1
  -5  -1  -2 5268.09 417.249  11
   5  -1   2 5020.17 325.592  10
  -5   1   2 5524.39 464.983  11
  -5   1   2 4844.83 362.512  10
   5   1  -2 5405.58 323.611  10
  -5  -1  -2 5777.74 341.440   9
  -5   1   2 6054.54 201.314   9
   5  -1   1 20.2511 94.9571   5
   5   1  -1 235.691 207.746   3
   5   1  -1 238.673 226.822   1
   5  -1   1-400.829 297.895   1
   5   1  -1 107.110 106.162  10
   5  -1   1-39.6106 125.245  10
  -5   1   1 245.418 241.399  11
  -5  -1  -1 43.6229 164.380  11
  -5  -1  -1 152.449 92.7909   9
  -5   1   1 46.8585 110.515  10
  -5   1   0 968.681 126.398   7
   5  -1   0 998.717 153.701   5
   5  -1   0 965.596 312.169   1
   5   1   0 741.374 234.956   3
   5  -1   0 1012.93 232.095   3
   5   1   0 683.350 275.251   1
   5  -1   0 1040.81 187.880  10
  -5  -1   0 788.779 211.780  11
  -5   1   0 1088.93 255.314  11
  -5  -1   0 970.181 130.670   9
  -5  -1   0 824.078 100.480  10
  -5   1   0 989.204 185.018  10
  -5   1  -1 13.6551 83.3280   7
   5  -1  -1 172.767 108.189   5
   5  -1  -1-34.1953 280.887   1
   5   1   1 15.7991 209.423   3
   5  -1  -1-11.2603 168.657   3
   5   1   1 267.726 264.950   1
   5  -1  -1 55.5197 137.566  10
  -5  -1   1-40.7581 163.076  11
  -5   1  -1 19.0108 231.187  11
  -5  -1   1 55.5888 71.3113  10
  -5  -1   1 62.8034 58.7855   9
  -5   1  -1 81.5355 108.912  10
   5  -1  -2 5726.81 329.617   5
   5  -1  -2 5139.73 399.380   3
   5   1   2 4896.23 441.559   3
   5  -1  -2 5114.58 477.994   1
   5   1   2 4908.11 499.258   1
  -5  -1   2 5246.54 171.988   2
  -5  -1   2 5185.23 165.482   2
  -5  -1   2 5269.84 394.390  11
   5  -1  -2 5086.67 374.750  10
  -5   1  -2 5638.58 482.632  11
  -5  -1   2 5750.99 309.503  10
  -5   1  -2 5357.61 307.744   7
   5   1   3 3584.90 428.946   4
   5  -1  -3 4795.05 371.433   3
   5  -1  -3 4076.49 435.525   1
   5   1   3 4154.62 474.300   1
  -5  -1   3 4311.30 206.980   2
   5  -1  -3 4570.99 372.663  10
  -5  -1   3 3913.39 289.158  10
  -5  -1   3 4284.31 362.229  11
  -5   1  -3 3684.29 410.521  11
  -5   1  -3 3803.34 294.322   7
   5   1   4 11531.6 704.630   4
  -5   1  -4 12654.3 551.601   5
   5  -1  -4 13231.5 609.198   3
   5  -1  -4 12173.7 698.981   1
   5   1   4 11932.2 765.200   1
  -5  -1   4 12600.4 435.226   2
   5   1   4 12230.9 462.136   2
   5  -1  -4 13145.2 636.761  10
  -5  -1   4 12897.8 555.291  10
  -5  -1   4 13890.1 656.662  11
  -5   1  -4 11682.5 553.718   7
   5   1   5 20102.4 949.766   4
  -5   1  -5 20672.2 761.612   5
   5  -1  -5 20747.4 777.743   3
   5  -1  -5 20994.0 903.475   1
   5   1   5 21393.2 1011.81   1
  -5  -1   5 20871.0 662.142   2
   5   1   5 19651.7 663.061   2
   5  -1  -5 20321.1 839.475  10
  -5  -1   5 22141.6 857.750  11
  -5   1  -5 20205.0 793.619   7
  -5   1  -6 11560.6 594.053   5
   5   1   6 11917.3 760.192   4
   5  -1  -6 13303.8 621.608   3
   5  -1  -6 12847.8 691.276   1
   5   1   6 12154.9 793.865   1
  -5  -1   6 13630.5 569.818   2
   5   1   6 13382.9 575.006   2
   5  -1  -6 13373.4 704.837  10
  -5  -1   6 13884.2 700.377  11
  -5   1  -6 13626.2 677.274   7
  -5   1  -7 19688.5 667.116   6
   5   1   7 17822.5 944.075   4
  -5   1  -7 19003.8 811.754   5
   5  -1  -7 18957.0 780.125   3
   5  -1  -7 18767.8 811.092   1
   5   1   7 17860.4 968.786   1
  -5  -1   7 18894.1 736.910   2
   5   1   7 20125.0 767.773   2
   5   1   7 19451.9 516.617  10
   5  -1  -7 18897.5 888.012  10
  -5  -1   7 20336.4 876.256  11
   5   1   7 19249.2 496.646  10
  -5   1  -7 18483.9 856.791   7
  -5   1  -8 7538.88 361.951   6
   5   1   8 6239.79 597.230   4
  -5   1  -8 7269.49 556.082   5
   5  -1  -8 7717.82 608.046  10
  -5  -1   8 7744.46 574.398  11
   5   1   8 7870.92 352.739  10
   5   1   8 7894.98 380.009  10
   5  -1  -8 7924.86 514.537   3
   5  -1  -8 7736.27 514.259   1
  -5  -1   8 7270.67 492.247   2
   5   1   8 8303.44 686.574   1
   5   1   8 7690.92 526.410   2
  -5   1  -9 22518.8 1009.92   5
   5  -1  -9 22922.1 901.191   3
   5  -1  -9 23687.7 885.450   1
  -5  -1   9 23114.5 940.291   2
   5   1   9 23339.0 1126.97   1
   5   1   9 22723.8 956.172   2
   5  -1  -9 24647.8 1092.85  10
  -5  -1   9 23001.2 1030.12  11
  -5   1 -10 4628.41 496.253   5
  -5  -1  10 4203.18 462.797   2
   5  -1 -10 4788.94 385.509   1
   5   1  10 4512.67 481.774   2
   5   1  10 4875.54 569.260   1
   5  -1 -10 4008.39 402.047   3
  -5  -1  10 5866.57 567.746  11
   5  -1 -10 3972.65 506.146  10
  -5  -1  10 6011.09 602.966   8
  -5   1 -11 15836.1 911.950   5
   5  -1 -11 14322.4 740.537   3
   5  -1 -11 15955.9 662.331   1
  -5  -1  11 15220.4 836.831   2
   5   1  11 12621.4 841.189   1
   5   1  11 15513.8 889.983   2
   5  -1 -11 13873.9 896.859  10
  -5  -1  11 14617.5 892.047  11
  -5  -1  11 15251.4 918.667   8
  -5   1 -12 1072.97 369.321   5
  -5  -1  12 1629.04 358.589   2
   5   1  12 1335.73 390.499   2
   5  -1 -12 1132.12 289.748   3
   5   1  12 1791.16 412.984   1
   5  -1 -12 1822.91 466.048  10
  -5  -1  12 884.163 360.163   8
  -5   1 -13 20356.9 1114.56   5
   5  -1 -13 19743.7 946.638   3
  -5  -1  13 19009.8 1049.63   2
   5   1  13 22219.8 1169.76   2
   5   1  13 20070.8 1055.14   1
   5  -1 -13 21326.0 1190.75  10
  -5  -1  13 20874.3 1109.12   8
  -5   1 -14 1419.64 432.983   5
   5  -1 -14 929.239 294.188   3
  -5  -1  14 2091.49 447.286   2
   5   1  14 1552.87 451.220   2
   5  -1 -14 1026.46 460.625  10
  -5  -1  14 1165.72 392.933   8
  -5   1 -15 6217.57 691.295   5
  -5  -1  15 6221.84 680.821   2
   5   1  15 5245.21 673.541   2
   5  -1 -15 6717.98 779.395  10
  -5  -1  15 6045.20 657.827   8
  -5   1 -16 27.1717 327.009   5
  -5  -1  16 93.5832 329.368   2
   5   1  16 179.200 388.187   2
   5  -1 -16-0.84099 433.213  10
  -5  -1  16 85.0527 329.412   8
  -5   1 -17 3371.89 602.552   5
   5  -1 -17 5705.08 803.294  10
  -5  -1  17 4205.21 644.850   2
   5   1  17 4755.80 720.155   2
  -5  -1  18 35.1579 385.800   2
   5   1  18 772.285 444.857   2
   5  -1 -18 1432.70 541.411   5
  -5   1 -18 1053.41 485.305   5
  -5  -1  19 5027.42 765.306   2
   5   1  19 4372.87 776.972   2
  -5   2  19 390.553 414.660   2
  -5  -2 -19 683.531 464.386   5
   5   2 -19 1520.91 555.465   5
   5  -2  18 1800.65 554.142   2
  -5   2  18 1418.49 466.447   2
  -5  -2 -18 1088.27 433.250   5
   5   2 -18 1648.14 511.695   5
   5  -2  17 1193.72 443.619   2
  -5   2  17 1204.29 416.397   2
  -5  -2 -17 189.323 361.083   5
   5   2 -17 1053.61 467.749   5
  -5  -2 -17 925.808 524.246   7
   5  -2  16 1217.05 480.458   2
  -5   2  16 1203.24 393.164   2
  -5  -2 -16 440.085 346.461   5
   5   2 -16 1085.31 420.465   5
  -5  -2 -16 574.994 426.298   7
   5  -2  15 4.95038 343.275   2
  -5   2  15 664.850 330.567   2
   5  -2  15 531.993 332.876   1
  -5  -2 -15-158.047 322.903   5
   5   2 -15 205.813 363.092   5
  -5  -2 -15-250.775 453.720   7
  -5  -2 -14 5322.61 592.982   5
   5   2 -14 6445.42 686.461   5
   5  -2  14 4662.99 629.940   2
  -5   2  14 5169.41 572.484   2
   5  -2  14 5655.06 619.313   1
  -5   2  14 5351.02 672.267  11
  -5  -2 -14 5923.75 741.141   7
  -5  -2 -13 3002.25 453.969   5
   5   2 -13 2252.18 452.290   5
   5  -2  13 2169.24 428.887   1
  -5   2  13 1420.90 348.787   2
   5  -2  13 2228.22 476.608   2
  -5   2  13 1306.65 433.070  11
  -5  -2 -13 2031.13 508.811   7
  -5  -2 -12 478.828 271.796   5
   5   2 -12 664.059 305.824   5
   5  -2  12 263.746 285.435   2
   5  -2  12 162.008 280.270   1
  -5   2  12 28.7501 233.790   2
  -5   2  12 188.491 382.215  11
  -5  -2 -12 927.191 407.913   7
   5  -2  12 1282.58 382.300  10
  -5  -2 -11 125.217 227.932   5
   5   2 -11 238.246 265.116   5
   5  -2  11 415.537 348.739   2
   5   2 -11-450.545 294.971   3
   5  -2  11-362.433 341.382   1
  -5   2  11-234.150 278.100   2
  -5   2  11 417.516 297.682  11
   5  -2  11-145.737 308.633  10
  -5  -2 -11 426.802 299.331   7
  -5  -2 -10 898.864 321.805   7
  -5  -2 -10 1506.39 304.285   5
   5   2 -10 1339.16 327.867   5
   5  -2  10 1942.46 397.658   2
   5  -2  10 1147.35 360.747   1
   5   2 -10 1582.78 380.048   3
  -5   2  10 1996.03 319.563   2
  -5   2  10 1149.36 362.188  11
   5  -2  10 1095.27 315.688  10
  -5  -2 -10 1316.91 223.829   8
  -5  -2  -9 7732.79 642.605   7
  -5  -2  -9 6862.27 507.705   5
   5   2  -9 7560.88 566.836   5
   5  -2   9 6555.13 628.666   1
   5   2  -9 6679.54 589.188   3
   5  -2   9 7151.09 582.917   2
  -5   2   9 6031.15 469.874   2
   5  -2   9 7286.67 559.613  10
  -5   2   9 8024.11 662.810  11
   5   2  -9 6958.08 311.137   9
  -5  -2  -9 6390.52 445.764   8
  -5  -2  -8 5909.54 567.973   7
  -5  -2  -8 5202.68 411.959   5
   5   2  -8 7444.68 527.427   5
  -5  -2  -8 6337.85 329.607   6
   5  -2   8 5729.86 610.219   1
   5   2  -8 5574.78 528.795   3
   5  -2   8 6532.22 529.464   2
  -5   2   8 6590.69 449.063   2
  -5   2   8 5952.54 585.893  11
   5  -2   8 5339.76 488.299  10
   5   2  -8 6108.48 256.412   9
  -5  -2  -8 5431.38 423.107   8
  -5  -2  -7 16100.6 655.447   5
   5   2  -7 18149.4 747.101   5
  -5  -2  -7 16857.1 620.405   6
   5  -2   7 14619.2 806.340   4
   5   2  -7 16239.2 843.682   3
   5  -2   7 14152.8 898.961   1
   5  -2   7 16272.1 771.640   2
  -5   2   7 15656.5 645.923   2
   5  -2   7 15208.7 764.648  10
  -5   2   7 15805.6 866.331  11
  -5   2   7 16081.3 606.072   7
  -5  -2  -7 15586.4 843.258   7
   5   2  -7 16471.8 399.656   9
  -5  -2  -6 4231.93 312.496   5
   5   2  -6 4786.80 352.566   5
  -5  -2  -6 5127.35 369.859   6
   5  -2   6 4604.01 453.539   4
   5  -2   6 4708.10 402.341   2
   5   2  -6 4617.10 467.427   3
   5  -2   6 3683.53 512.662   1
  -5   2   6 4820.18 333.943   2
  -5   2   6 4999.19 522.707  11
  -5   2   6 4478.18 271.916   7
   5  -2   6 4539.96 426.667  10
  -5   2   6 4514.98 227.953   9
   5   2  -6 4445.96 177.027   9
  -5  -2  -6 5676.23 521.449   7
   5  -2   5 39150.8 1254.72   4
  -5  -2  -5 38069.6 902.840   5
   5   2  -5 42026.3 996.681   5
   5   2  -5 35537.7 1256.68   3
   5  -2   5 37539.4 1506.86   1
   5  -2   5 36827.6 1104.42   2
  -5  -2  -5 39132.8 1068.82   2
  -5   2   5 36982.9 1316.56  11
   5  -2   5 39804.5 1203.74  10
  -5   2   5 40062.6 811.373   7
  -5   2   5 39570.0 813.628   9
   5   2  -5 39957.0 718.283   9
  -5  -2  -5 38504.6 1282.58   7
   5   2  -4 30485.7 696.753   5
   5  -2   4 31128.2 1063.38   4
  -5  -2  -4 29377.9 620.569   5
   5   2  -4 29737.9 1108.52   3
   5  -2   4 29126.4 1304.71   1
   5  -2   4 31435.8 915.121   2
  -5  -2  -4 30863.5 865.355   2
  -5   2   4 28526.3 1110.44  11
   5  -2   4 29479.4 991.389  10
   5   2  -4 29877.8 618.074   9
  -5   2   4 29242.3 671.004   9
   5  -2   3 46312.0 1335.79   4
   5   2  -3 46996.6 1401.86   3
   5  -2   3 45340.0 1103.20   2
  -5  -2  -3 47697.3 1084.29   2
  -5   2   3 46250.3 1440.78  11
  -5  -2  -3 46542.3 1253.38  11
   5  -2   3 46133.8 1277.24  10
   5   2  -3 46778.7 912.669   9
  -5   2   3 44681.7 950.563   9
   5   2  -2 1674.44 340.420   3
  -5  -2  -2 1297.09 155.301   2
   5   2  -2 1348.74 330.369   1
  -5   2   2 1208.73 320.015  11
  -5  -2  -2 1008.75 211.556  11
   5  -2   2 1240.35 242.762  10
  -5  -2  -2 1460.28 199.712   9
  -5   2   2 1200.07 152.619   9
   5  -2   1 40390.4 1124.48   5
   5   2  -1 37279.4 1235.87   3
  -5  -2  -1 39582.9 881.619   2
   5   2  -1 39146.0 1322.98   1
   5  -2   1 39381.4 815.091   2
  -5   2   1 40014.9 1318.82  11
  -5  -2  -1 39398.9 1075.36  11
   5  -2   1 39641.5 1151.55  10
  -5  -2  -1 38917.9 993.393   9
   5  -2   0 34362.7 1013.54   5
   5   2   0 34056.4 1163.23   3
   5  -2   0 34312.3 712.425   2
  -5  -2   0 34863.8 791.520   2
   5   2   0 33373.2 1244.13   1
  -5  -2   0 35260.9 990.852  11
  -5   2   0 34739.9 1211.31  11
   5  -2   0 34233.4 1058.02  10
  -5  -2   0 34643.1 867.903   9
   5  -2  -1 41725.4 1107.33   5
   5   2   1 40609.9 1291.73   3
   5  -2  -1 37622.2 782.061   2
   5   2   1 36996.5 1329.21   1
  -5  -2   1 38415.9 858.435   2
  -5  -2   1 39006.4 1050.60  11
  -5   2  -1 40320.1 1317.88  11
  -5  -2   1 39300.1 806.847  10
   5  -2  -1 37917.8 1162.92  10
  -5  -2   1 39519.5 897.511   9
   5  -2  -2 3190.96 342.094  10
  -5  -2   2 2903.10 217.071  10
  -5  -2   2 2664.16 278.700  11
  -5   2  -2 2728.06 398.741  11
   5   2   2 2988.22 387.366   3
   5  -2  -2 2834.22 295.630   3
   5  -2  -2 3097.24 200.410   2
   5   2   2 3265.96 431.524   1
   5   2   3 38885.4 1325.92   4
  -5  -2   3 41429.3 1117.82  11
  -5  -2   3 40435.5 999.500  10
   5  -2  -3 41688.9 1246.67  10
  -5   2  -3 39366.5 1354.48  11
   5  -2  -3 40685.3 1109.13   3
   5   2   3 39257.1 1317.83   3
   5  -2  -3 39947.7 917.233   2
   5   2   3 36765.6 1369.41   1
   5   2   4 25759.4 1079.69   4
  -5   2  -4 27327.6 945.543   5
  -5  -2   4 27976.9 905.015  11
  -5  -2   4 27356.7 841.700  10
   5  -2  -4 26998.5 1010.48  10
   5  -2  -4 27194.8 865.411   3
   5  -2  -4 26288.6 768.200   2
   5   2   4 26129.5 1140.34   1
   5   2   5 37468.1 1357.02   4
  -5   2  -5 38919.0 1187.00   5
   5  -2  -5 39967.9 1376.05   1
   5  -2  -5 39807.5 1078.26   3
   5  -2  -5 38312.5 1032.06   2
   5   2   5 36988.0 1390.32   1
   5   2   5 38736.8 1078.67   2
  -5  -2   5 40647.5 1157.38  11
   5  -2  -5 38228.1 1277.17  10
   5   2   6 5973.94 556.738   4
  -5   2  -6 5474.89 405.690   6
  -5   2  -6 5503.38 474.212   5
   5  -2  -6 6277.06 525.827   1
   5  -2  -6 5396.78 387.977   3
  -5  -2   6 5513.32 410.470   2
   5  -2  -6 5321.15 387.839   2
   5   2   6 6597.11 620.494   1
   5   2   6 5595.91 411.380   2
  -5  -2   6 6189.57 464.394  11
   5  -2  -6 6069.74 523.418  10
  -5  -2   6 5678.65 582.193   8
  -5   2  -7 18609.2 729.676   6
  -5   2  -7 18409.0 853.649   5
   5   2   7 18043.5 971.686   4
   5  -2  -7 17288.3 690.085   3
   5  -2  -7 18754.7 875.331   1
  -5  -2   7 17856.7 790.179   2
   5  -2  -7 17420.1 757.676   2
   5   2   7 17626.5 960.315   1
   5   2   7 18216.3 773.780   2
  -5  -2   7 19111.0 832.152  11
   5  -2  -7 18795.6 919.206  10
  -5  -2   7 19178.0 999.150   8
  -5   2  -8 5625.24 508.268   5
   5   2   8 5020.76 567.993   4
   5  -2  -8 5314.22 388.438   3
  -5  -2   8 4884.67 457.252   2
   5  -2  -8 5526.66 467.533   1
   5   2   8 5305.13 456.393   2
   5  -2  -8 5647.80 554.061  10
  -5  -2   8 5074.35 455.826  11
  -5  -2   8 6038.42 617.462   8
   5   2   9 6254.00 612.319   4
  -5   2  -9 7763.01 632.502   5
   5  -2  -9 7591.25 474.355   3
   5  -2  -9 7129.85 511.512   1
  -5  -2   9 7459.35 560.084   2
   5   2   9 7554.09 557.879   2
  -5  -2   9 7611.27 582.346  11
   5  -2  -9 7265.28 652.644  10
  -5  -2   9 7034.88 655.188   8
  -5   2 -10 1532.29 386.275   5
  -5  -2  10 1708.39 353.175   2
   5  -2 -10 1840.74 278.034   3
   5  -2 -10 2234.56 308.833   1
   5   2  10 1439.89 332.648   2
   5  -2 -10 1784.33 394.934  10
  -5  -2  10 2172.92 455.714   8
  -5   2 -11 857.902 351.501   5
  -5  -2  11 211.761 246.449   2
   5  -2 -11 609.877 215.981   3
   5  -2 -11 449.967 191.120   1
   5   2  11 136.900 263.285   2
   5  -2 -11 499.251 363.505  10
  -5  -2  11 393.617 366.758   8
  -5   2 -12 810.419 336.183   5
  -5  -2  12 951.534 354.789   2
   5  -2 -12 576.854 243.414   3
   5   2  12 927.553 356.343   2
   5  -2 -12 857.083 378.823  10
  -5  -2  12 1001.95 402.140   8
  -5   2 -13 2686.27 527.922   5
  -5  -2  13 2435.90 454.162   2
   5  -2 -13 2177.60 352.136   3
   5   2  13 2815.77 503.080   2
   5  -2 -13 2005.00 500.858  10
  -5  -2  13 2101.31 440.147   8
  -5   2 -14 6009.05 686.787   5
   5  -2 -14 5140.90 473.610   3
  -5  -2  14 5320.29 624.694   2
   5   2  14 5080.49 653.563   2
   5  -2 -14 4518.25 624.156  10
  -5  -2  14 6680.49 691.788   8
  -5   2 -15 443.205 352.428   5
  -5  -2  15 263.111 354.635   2
   5   2  15 252.571 363.807   2
   5  -2 -15 214.676 317.823  10
  -5  -2  15 726.523 463.077   8
  -5   2 -16 743.658 441.658   5
  -5  -2  16 1596.27 488.778   2
   5   2  16-361.965 425.784   2
   5  -2 -16 1240.87 478.347  10
  -5  -2  16 196.604 350.857   8
  -5   2 -17 1134.66 456.846   5
   5  -2 -17 275.143 474.235  10
  -5  -2  17 748.339 401.388   2
   5   2  17 781.866 403.622   2
  -5  -2  18 536.990 396.265   2
   5   2  18 1855.98 611.917   2
  -5   2 -18 1140.35 484.777   5
   5  -3  18 1198.44 503.801   2
  -5   3  18 1239.16 480.013   2
   5   3 -18 1655.94 539.942   5
   5  -3  17 2925.93 610.745   2
  -5   3  17 2285.76 518.612   2
  -5  -3 -17 3253.65 590.190   5
   5   3 -17 2183.95 542.267   5
   5  -3  17 1140.19 481.055  10
   5  -3  16 1024.07 437.159   2
  -5   3  16 1108.72 382.688   2
   5   3 -16 1179.98 471.476   5
  -5  -3 -16 434.571 382.423   5
   5  -3  16 1097.52 466.362  10
  -5  -3 -16 1229.96 509.142   7
   5   3 -15 5853.15 707.795   5
  -5  -3 -15 5950.87 672.254   5
   5  -3  15 5308.97 708.944   2
   5  -3  15 5745.14 621.328   1
  -5   3  15 5681.84 630.852   2
  -5   3  15 6770.65 785.281  11
  -5  -3 -15 5644.71 788.974   7
   5  -3  15 4914.64 671.797  10
   5   3 -14 5480.97 659.603   5
  -5  -3 -14 4865.72 582.840   5
   5  -3  14 6111.06 699.721   2
   5  -3  14 4735.81 588.488   1
  -5   3  14 4828.70 579.180   2
  -5   3  14 4218.66 706.968  11
   5  -3  14 5292.12 678.719  10
  -5  -3 -14 4596.04 706.193   7
  -5  -3 -13 6101.14 601.788   5
   5   3 -13 6017.63 653.735   5
   5  -3  13 5444.23 633.066   2
   5  -3  13 5388.11 611.503   1
  -5   3  13 4908.29 556.627   2
  -5   3  13 4689.93 651.744  11
   5  -3  13 6032.14 693.684  10
  -5  -3 -13 6338.83 757.850   7
  -5  -3 -12 5066.79 663.567   7
  -5  -3 -12 4987.38 530.215   5
   5   3 -12 4928.94 579.253   5
   5  -3  12 4609.86 577.220   1
   5  -3  12 5485.68 615.440   2
   5   3 -12 4947.57 597.754   3
  -5   3  12 4098.77 475.232   2
  -5   3  12 4449.95 601.977  11
   5  -3  12 4209.92 597.895  10
   5   3 -11 15371.1 902.731   5
  -5  -3 -11 16035.4 852.333   5
   5   3 -11 14578.6 959.222   3
   5  -3  11 13129.2 911.327   1
   5  -3  11 14088.4 910.584   2
  -5   3  11 14716.9 821.142   2
  -5   3  11 16804.3 1039.39  11
   5  -3  11 15194.8 985.360  10
  -5  -3 -11 16121.6 1047.90   7
  -5  -3 -10 5675.96 635.135   7
  -5  -3 -10 6796.29 538.763   5
   5   3 -10 6513.77 564.354   5
   5  -3  10 4471.81 526.727   2
   5   3 -10 5358.82 572.952   3
  -5   3  10 5942.27 513.715   2
   5  -3  10 5071.57 596.820   1
  -5   3  10 6225.28 636.771  11
   5  -3  10 5525.91 590.336  10
  -5  -3 -10 5095.59 407.935   8
   5   3  -9 9058.43 613.976   5
  -5  -3  -9 9920.45 595.109   5
   5   3  -9 7710.59 669.278   3
   5  -3   9 8921.53 661.386   2
  -5   3   9 9355.13 599.176   2
   5  -3   9 9463.53 723.072  10
  -5   3   9 9287.28 722.049  11
  -5  -3  -9 9110.65 753.615   7
  -5  -3  -9 9165.77 543.517   8
   5   3  -9 9453.62 451.530   9
  -5  -3  -8 3186.71 480.369   7
  -5  -3  -8 3050.96 333.314   5
   5  -3   8 3039.32 398.894   4
  -5  -3  -8 3249.68 294.080   6
   5   3  -8 3448.83 374.535   5
   5  -3   8 3586.69 433.864   2
   5   3  -8 3413.55 451.728   3
  -5   3   8 3452.67 367.675   2
  -5   3   8 2743.07 453.332  11
  -5  -3  -8 2788.28 338.893   8
   5  -3   8 3441.76 447.301  10
   5   3  -8 3310.59 262.362   9
  -5   3   8 3031.04 281.784   9
   5   3  -7 12544.0 613.850   5
  -5  -3  -7 11628.2 566.920   5
  -5  -3  -7 13692.0 619.573   6
   5  -3   7 12288.7 704.034   4
   5   3  -7 13068.9 813.407   3
   5  -3   7 11537.5 690.980   2
  -5   3   7 12483.6 804.771  11
   5  -3   7 12603.9 768.029  10
  -5   3   7 12499.6 526.721   9
   5   3  -7 12540.1 480.321   9
  -5  -3  -7 12715.6 813.553   7
  -5  -3  -7 12528.4 667.246   8
  -5  -3  -6 9783.57 466.827   5
  -5  -3  -6 10196.3 573.215   6
   5  -3   6 10304.0 621.337   4
   5   3  -6 10421.7 493.109   5
   5   3  -6 9586.95 677.579   3
  -5   3   6 9944.49 703.918  11
   5  -3   6 10357.2 676.265  10
  -5   3   6 10182.9 458.981   9
   5   3  -6 10682.1 429.049   9
  -5  -3  -6 10005.9 611.079   8
   5  -3   6 10288.1 560.585   7
  -5  -3  -6 10307.1 723.631   7
   5  -3   5 8074.70 545.187   4
  -5  -3  -5 7067.97 349.991   5
  -5  -3  -5 8051.90 535.780   6
   5   3  -5 7934.14 364.984   5
   5   3  -5 8240.37 618.627   3
  -5   3   5 7826.90 635.166  11
   5  -3   5 8735.39 598.764  10
  -5   3   5 7600.17 388.785   9
   5   3  -5 8681.60 374.991   9
  -5  -3  -5 8274.36 575.085   8
   5  -3   5 8344.16 452.218   7
  -5  -3  -4 6173.88 254.496   5
   5  -3   4 5959.42 446.732   4
  -5  -3  -4 5839.67 475.437   6
   5   3  -4 6637.49 272.188   5
   5   3  -4 6011.51 545.333   3
   5   3  -4 6856.99 406.760  11
  -5   3   4 6286.65 566.724  11
   5  -3   4 6499.55 517.538  10
   5   3  -4 6052.45 333.118   9
  -5   3   4 6385.95 362.550   9
  -5  -3  -4 5907.28 503.843   8
   5   3  -3 5613.60 514.270   3
  -5  -3  -3 6624.47 400.828   2
  -5   3   3 5720.03 517.602  11
  -5  -3  -3 6048.77 386.055  11
   5  -3   3 5698.12 480.284  10
  -5  -3  -3 5601.11 504.005   8
   5   3  -3 6146.69 343.832   9
  -5   3   3 6789.35 375.105   9
  -5   3   2 4598.47 324.389   3
   5   3  -2 3761.39 420.330   3
  -5  -3  -2 4403.51 318.865   2
  -5  -3  -2 4623.29 323.181  11
  -5   3   2 3643.57 437.793  11
[truncated: 145,881 more chars]
